# Supplementary material for: Integrin activation by the lipid molecule 25-hydroxycholesterol induces a proinflammatory response
Source: Nat Commun. 2019 Apr 1;10:1482. doi: 10.1038/s41467-019-09453-x (PMC6443809; doi:10.1038/s41467-019-09453-x)
Supplement: Supplementary file 8 — Source Data [file 41467_2019_9453_MOESM8_ESM.xlsx]

## Sheet: Figure.1
Fig 1c	WT (Vehicle)	FAK KO (Vehicle)	WT (25HC)	FAK KO (25HC)
	0	0	30.614	0
	0	0	26.4912	0
	0	0	36.9298	0
	0	0	29.5614	0
Fig 1d	UT (Vehicle)	FAK inhibitor (Vehicle)	UT (25HC)	FAK inhibitor (25HC)
	0	0	1010	30.45
	0	0	948	19.68
	0	0	924	21.22
	0	0	913	16.61
Fig 1e
	UT (Vehicle)	BAY-11 (Vehicle)	UT (25HC)	BAY-11 (25HC)
	0	0	244.231	0
	0	0	284.231	0
	0	0	219.615	0
	0	0	281.154	0
Fig 1f	WT (Vehicle)	NFB p105 KO (Vehicle)	WT (25HC)	NFB p105 KO (25HC)
	0	0	458.585	177.263
	0	0	394.635	150.057
	0	0	417.915	122.85
	0	0	459.146	143.886

## Sheet: Figure.2
					Fig 2h
	Fig 2e					16nM_X	16nM_Y	40nM_X	40nM_Y	160nM_X	160nM_Y	640nM_X	640nM_Y	1600nM_X	1600nM_Y
		Control IgG	5 Ab			0	0.817625	-7		0	-0.369955	-7		0	-1.13064
		0	1139.74			1	0.644726	-6		1	-0.123955	-6		1	-0.683342
		0	1483.86			2	0.636927	-5		2	0.0225449	-5		2	-0.60824
		0	1650.03			3	0.923027	-4		3	0.119144	-4		3	-0.37674
						4	0.737526	-3		4	0.122145	-3		4	-0.358242
						5	0.625225	-2		5	0.370146	-2		5	0.120359
	Fig 2f					6	0.295126	-1		6	0.552845	-1		6	0.355659
		Control IgG	v Ab			7	0.635025	0	-1.08669	7	0.546946	0	-1.02756	7	0.56756
		0	1894.92			8	0.532425	1	-0.904984	8	0.454247	1	-1.01206	8	0.82826
		0	1739.28			9	0.922026	2	-0.952885	9	0.546944	2	-0.786457	9	1.10276
		0	1203.01			10	1.25702	3	-0.836685	10	0.476744	3	-0.580458	10	1.29706
						11	0.812725	4	-0.898186	11	0.753044	4	-0.589157	11	0.995359
	Fig 2i					12	0.962126	5	-0.432384	12	0.611444	5	-0.379257	12	1.30006
		Vehicle	Fractalkine			13	0.731627	6	-0.206785	13	1.01175	6	0.0329437	13	1.47776
		2379.5	2145.5			14	0.801926	7	-0.128685	14	1.50884	7	0.253544	14	1.90346
		5185.5	1735.5			15	0.832226	8	0.144815	15	1.59874	8	0.427443	15	2.49916
		5063.5	1344.5			16	0.658325	9	0.0735149	16	1.80574	9	0.407942	16	2.65936
		8826.5	2153.5			17	0.457226	10	-0.00948524	17	1.71004	10	0.348343	17	2.96706
		4484.5	2343.5			18	0.342926	11	0.158514	18	1.92295	11	0.611042	18	3.23356
		3338.5	2455.5			19	0.301025	12	0.325415	19	2.00784	12	0.701843	19	3.46206
		4053.5	2291.5			20	0.639926	13	0.553915	20	2.19925	13	1.02604	20	3.81956
						21	0.553926	14	0.958216	21	1.98545	14	1.45474	21	3.89366
						22	0.704326	15	0.762915	22	2.18855	15	1.37474	22	3.99436
						23	0.881026	16	0.846914	23	2.60074	16	1.40794	23	4.31366
						24	0.596925	17	0.961117	24	2.72764	17	1.73694	24	4.60866
						25	0.928926	18	1.00512	25	2.72374	18	1.92934	25	4.99336
						26	0.734526	19	1.16232	26	2.80184	19	2.03584	26	4.77166
						27	0.860626	20	0.920115	27	2.97764	20	1.96354	27	4.77946
						28	0.664227	21	1.07831	28	3.10944	21	1.64424	28	5.13206
						29	0.613526	22	1.27271	29	3.71885	22	2.18234	29	5.33326
						30	0.818526	23	1.27371	30	3.69245	23	2.43434	30	5.82636
						31	0.758026	24	1.46022	31	4.18374	24	2.86494	31	5.59196
						32	0.842926	25	1.21602	32	3.93464	25	2.80924	32	6.01686
						33	0.470826	26	1.19652	33	4.04114	26	2.80924	33	6.31666
						34	0.675926	27	1.47682	34	4.10264	27	3.15104	34	6.29706
						35	0.828325	28	1.28151	35	4.38585	28	3.28004	35	6.46986
						36	0.459126	29	1.98261	36	4.64954	29	3.46844	36	7.05096
						37	0.508925	30	1.80392	37	4.59085	30	3.67154	37	7.08026
						38	0.562625	31	2.13701	38	4.90534	31	4.30444	38	7.08126
						39	0.832225	32	2.01981	39	4.83794	32	4.02314	39	7.43276
						40	0.694526	33	1.92311	40	4.85555	33	4.25264	40	7.37906
						41	0.966025	34	2.13601	41	5.17194	34	4.32004	41	7.35466
						42	0.894726	35	2.46511	42	5.49224	35	4.74674	42	7.40546
						43	1.17303	36	2.22291	43	5.62994	36	4.50454	43	7.65836
						44	1.16623	37	2.15551	44	5.74325	37	4.56604	44	8.02166
						45	0.677926	38	2.35371	45	5.87114	38	4.75744	45	8.30096
						46	1.02163	39	2.42792	46	6.05484	39	4.71354	46	8.23456
						47	1.00603	40	2.53732	47	6.33605	40	4.96354	47	8.53246
						48	1.10183	41	2.38891	48	6.36724	41	4.93034	48	8.58906
						49	0.969926	42	2.57641	49	6.40244	42	5.32294	49	8.83906
						50	1.11153	43	2.82151	50	6.50494	43	5.53094	50	9.03536
						51	1.20133	44	2.85272	51	6.65435	44	5.59834	51	9.32436
						52	1.14373	45	2.88301	52	6.54404	45	5.61004	52	9.73746
						53	1.24823	46	3.14281	53	6.67584	46	5.90504	53	9.54226
						54	1.31953	47	3.32542	54	7.28914	47	6.25264	54	9.34886
						55	1.11733	48	3.23071	55	7.16215	48	6.18724	55	9.88686
						56	1.40942	49	3.01201	56	7.17585	49	6.11204	56	10.0969
						57	1.24623	50	3.32831	57	7.34184	50	6.17254	57	10.0129
						58	1.31963	51	3.41532	58	7.21205	51	6.58274	58	9.93676
						59	1.52073	52	3.43971	59	7.31254	52	6.41474	59	10.0422
						60	1.59492	53	3.32152	60	7.54214	53	7.05144	60	10.2375
						61	1.18873	54	3.82251	61	7.31354	54	7.23404	61	10.6243
						62	1.46013	55	3.92692	62	7.19254	55	7.32384	62	10.467
						63	1.04113	56	3.73462	63	7.29304	56	7.09934	63	10.6058
						64	1.21993	57	3.71701	64	7.47855	57	7.07394	64	10.9572
						65	1.31953	58	3.84202	65	7.40634	58	7.17944	65	11.0734
						66	1.44753	59	3.94941	66	7.80764	59	7.05044	66	10.8479
						67	1.44453	60	4.34402	67	7.67284	60	7.51534	67	10.9172
						68	1.51283	61	4.13402	68	7.75694	61	7.06224	68	10.7853
						69	1.76583	62	4.22591	69	7.77254	62	7.33964	69	11.259
						70	1.76883	63	4.01591	70	7.89264	63	7.39034	70	11.3722
						71	2.19153	64	4.31081	71	7.88585	64	7.75164	71	11.5334
						72	1.75702	65	4.09591	72	8.19144	65	7.76244	72	11.4094
						73	1.51293	66	4.04032	73	8.35845	66	7.81704	73	11.6994
						74	1.63393	67	3.93871	74	8.67295	67	7.86004	74	11.885
						75	1.91133	68	4.19851	75	8.53424	68	7.93914	75	11.9514
						76	1.69943	69	4.16522	76	8.36535	69	8.22824	76	12.1193
						77	1.67593	70	4.39382	77	8.21494	70	8.36984	77	11.9826
						78	1.66133	71	4.47292	78	8.16704	71	8.19704	78	11.8654
						79	1.40152	72	4.61152	79	8.29404	72	8.19104	79	11.9699
						80	1.62223	73	4.55002	80	8.18075	73	8.48704	80	12.137
						81	1.29613	74	4.77272	81	8.51375	74	8.43234	81	12.256
						82	1.51293	75	4.89471	82	8.52935	75	8.70374	82	12.4601
						83	1.55193	76	4.84011	83	8.25494	76	8.66764	83	12.8459
						84	1.26192	77	4.56761	84	8.22764	77	8.54264	84	12.7101
						85	1.25903	78	4.46601	85	8.10264	78	8.75264	85	12.8439
						86	1.23943	79	4.71412	86	8.18954	79	8.71554	86	12.9211
						87	1.40652	80	4.62322	87	8.38675	80	8.94402	87	12.8127
						88	1.40553	81	4.84591	88	8.11044	81	8.86295	88	13.1447
						89	1.32343	82	4.83222	89	7.83405	82	9.12079	89	12.9748
						90	1.44942	83	4.85371	90	8.25984	83	9.06025	90	12.9367
						91	1.65353	84	4.42011	91	8.36535	84	8.78193	91	12.9514
						92	1.70723	85	4.46122	92	8.46495	85	8.66673	92	13.4329
						93	1.54223	86	4.67012	93	8.6222	86	8.7292	93	13.4387
						94	1.50993	87	4.58132	94	8.74716	87	8.64226	94	13.2844
						95	1.73263	88	4.48071	95	8.86047	88	8.35517	95	13.6037
						96	1.86253	89	4.20532	96	8.76274	89	8.63449	96	13.3791
						97	1.48173	90	4.55692	97	8.83212	90	8.78485	97	13.3459
						98	2.03143	91	4.85571	98	8.71103	91	8.9392	98	13.3469
						99	1.88393	92	5.08721	99	8.94734	92	9.27121	99	13.6613
						100	1.67602	93	5.19262	100	8.65541	93	9.29271	100	13.7541
						101	1.84103	94	5.05001	101	8.81264	94	9.45674	101	13.7747
						102	1.86443	95	5.08721	102	8.8038	95	9.44895	102	13.634
						103	1.72083	96	5.11642	103	8.83111	96	9.54166	103	13.8508
						104	1.99733	97	5.12422	104	8.85751	97	9.50264	104	14.0431
						105	1.98063	98	4.95342	105	8.67292	98	9.6169	105	14.0568
						106	1.64283	99	5.06081	106	8.84576	99	9.64912	106	14.0539
						107	1.72863	100	5.08622	107	8.95806	100	9.70874	107	14.2482
						108	1.93373	101	4.94561	108	9.18662	101	9.92358	108	14.2775
						109	1.85663	102	4.96702	109	8.93462	102	9.90109	109	14.3195
						110	1.65153	103	4.86541	110	8.68666	103	10.0807	110	13.9621
						111	1.78053	104	4.98461	111	9.07817	104	9.78878	111	13.9456
						112	1.92113	105	4.87721	112	9.06647	105	9.88349	112	13.9591
						113	1.38493	106	5.13201	113	8.98637	106	9.95574	113	14.2658
						114	1.88203	107	5.17306	114	8.92684	107	9.77994	114	14.3966
						115	1.73653	108	5.22291	115	9.4796	108	9.81808	115	14.3879
						116	1.82433	109	5.04513	116	9.43468	109	9.85515	116	14.6233
						117	1.76783	110	4.92704	117	8.9825	110	9.91382	117	14.6242
						118	1.74242	111	5.43672	118	9.45806	111	10.1256	118	14.5793
						119	1.81753	112	5.46799	119	9.5519	112	10.2839	119	14.839
						120	1.77073	113	5.07541	120	9.4639	113	10.485	120	14.9709
						121	1.57343	114	5.19847	121	9.53623	114	10.3386	121	15.005
						122	1.76293	115	5.32644	122	9.25693	115	10.3034	122	15.1213
						123	1.77463	116	5.36355	123	9.08894	116	10.279	123	14.9553
						124	1.93863	117	4.81371	124	9.45517	117	10.0554	124	15.1301
						125	1.70033	118	5.40451	125	9.08599	118	10.3376	125	15.3518
						126	1.81173	119	5.60674	126	9.48351	119	10.3552	126	15.1886
						127	1.61738	120	5.49237	127	9.58602	120	10.4479	127	15.2707
						128	1.97866	121	5.64674	128	9.55863	121	10.5739	128	15.2561
						129	1.97093	122	5.6067	129	9.58402	122	10.2155	129	15.3683
						130	1.86543	123	5.27757	130	9.43269	123	10.405	130	15.0675
						131	1.74625	124	5.41138	131	9.27255	124	10.5798	131	15.2707
						132	2.33123	125	5.48361	132	9.28035	125	10.4538	132	15.3019
						133	2.04222	126	5.47782	133	9.61533	126	10.7624	133	15.3205
						134	2.06168	127	5.67115	134	9.17	127	10.4499	134	15.5461
						135	2.48943	128	5.51582	135	9.35946	128	11.0807	135	15.4152
						136	2.11836	129	5.78632	136	9.57036	129	10.7223	136	15.6721
						137	2.23063	130	5.46704	137	9.5704	130	10.8132	137	15.8371
						138	2.16032	131	5.34399	138	9.38388	131	10.5095	138	15.8186
						139	2.48655	132	5.74046	139	9.77151	132	10.7409	139	15.633
						140	2.54705	133	5.79029	140	9.75107	133	11.0066	140	16.3498
						141	2.35373	134	5.59105	141	9.545	134	10.8444	141	16.1145
						142	2.24237	135	5.66039	142	9.75497	135	11.0769	142	15.9387
						143	2.33031	136	5.91914	143	9.93953	136	10.9665	143	16.4338
						144	2.52071	137	5.83422	144	9.94833	137	10.9089	144	16.5559
						145	2.40836	138	5.61547	145	9.70809	138	10.6179	145	16.6721
						146	2.49631	139	6.16718	146	9.63583	139	11.2819	146	16.5764
						147	2.42891	140	6.00414	147	9.84481	140	11.0378	147	16.926
						148	2.30784	141	6.01	148	9.8204	141	11.1394	148	17.2824
						149	2.01391	142	6.00122	149	9.83505	142	11.1892	149	17.2541
						150	1.97679	143	6.59594	150	9.56161	143	11.4245	150	17.4045
						151	2.051	144	6.59984	151	9.60166	144	11.4929	151	17.1652
						152	1.88498	145	6.27953	152	9.14559	145	11.196	152	17.1838
						153	2.02069	146	6.17406	153	9.42391	146	11.2185	153	16.884
						154	1.7834	147	6.40161	154	9.49716	147	11.3308	154	17.2805
						155	1.8176	148	6.5188	155	9.45613	148	11.6345	155	17.2297
						156	1.94064	149	6.15063	156	9.50302	149	11.364	156	17.4123
						157	1.86937	150	6.29907	157	9.45809	150	11.4314	157	17.0168
						158	1.6164	151	6.22875	158	9.2911	151	11.4958	158	17.1906
						159	2.43375	152	6.04614	159	8.8575	152	11.1394	159	16.9025
						160	8.80391	153	6.26195	160	9.35263	153	11.3874	160	16.759
						161	5.45821	154	6.43384	161	9.37508	154	11.3562	161	16.8322
						162	6.67598	155	6.25023	162	9.65633	155	11.531	162	16.8352
						163	7.22188	156	5.99536	163	8.93954	156	11.3952	163	16.6232
						164	7.62323	157	6.10472	164	12.8927	157	11.5515	164	18.6525
						165	7.92891	158	5.89966	165	15.1007	158	11.5007	165	28.2424
						166	8.15254	159	5.677	166	16.1974	159	11.2292	166	26.5002
						167	8.40547	160	5.96704	167	16.8048	160	11.6257	167	27.5568
						168	8.50996	161	5.89673	168	16.9942	161	11.4089	168	28.5109
						169	8.79512	162	5.8479	169	17.1251	162	11.2995	169	28.7131
						170	8.85567	163	6.41235	170	17.3097	163	12.3718	170	28.6291
						171	8.42597	164	12.9289	171	17.2345	164	21.4548	171	28.7716
						172	8.65253	165	9.04028	172	17.2227	165	19.0944	172	28.4992
						173	8.88399	166	9.67406	173	16.754	166	20.0515	173	28.0891
						174	8.64766	167	9.90258	174	16.7579	167	20.7585	174	28.0881
						175	8.66328	168	10.2405	175	16.3849	168	20.614	175	28.0461
						176	8.54805	169	10.1243	176	16.4347	169	20.5612	176	27.3
						177	8.67891	170	10.2493	177	16.3995	170	20.7966	177	27.1809
						178	8.77363	171	10.2024	178	16.4102	171	20.6882	178	27.008
						179	8.77169	172	10.0706	179	16.1739	172	20.3308	179	26.9885
						180	8.91229	173	10.2942	180	15.9015	173	20.1755	180	26.3507
						181	9.07246	174	10.219	181	15.8878	174	20.0124	181	26.1106
						182	8.67989	175	10.054	182	15.6641	175	19.5915	182	26.0353
						183	8.82441	176	10.0569	183	15.755	176	19.6667	183	25.9064
						184	8.93282	177	9.89281	184	15.7393	177	19.6433	184	25.7864
						185	8.7375	178	10.0705	185	15.7003	178	19.5925	185	25.6281
						186	8.88692	179	10.0471	186	15.4122	179	19.2487	186	25.4816
						187	8.84786	180	9.60766	187	15.2638	180	19.0056	187	24.9035
						188	8.97676	181	9.40746	188	15.3673	181	18.8308	188	24.7951
						189	9.16524	182	9.6477	189	15.2755	182	18.739	189	24.9582
						190	9.17109	183	9.45923	190	15.0811	183	18.7253	190	24.7726
						191	9.15743	184	9.45922	191	14.6944	184	18.7146	191	24.4768
						192	9.31466	185	9.58325	192	14.6554	185	18.906	192	24.0802
						193	9.19454	186	9.32935	193	14.4815	186	18.3845	193	24.1604
						194	9.05879	187	9.42309	194	14.8018	187	18.1569	194	23.9435
						195	9.22578	188	9.7688	195	14.5147	188	18.3132	195	23.8049
						196	9.27851	189	9.47484	196	14.7032	189	18.28	196	23.8303
						197	9.07442	190	9.48365	197	14.5772	190	17.8142	197	23.7903
						198	9.26192	191	9.35473	198	14.5001	191	17.6755	198	23.3605
						199	9.28047	192	9.42602	199	14.4766	192	17.5456	199	23.1252
						200	9.30879	193	9.46703	200	14.2169	193	17.4607	200	23.1721
						201	9.44063	194	9.3811	201	14.2706	194	17.3093	201	22.924
						202	9.34297	195	9.35278	202	14.0108	195	17.3571	202	22.7678
						203	9.30294	196	9.49047	203	14.2022	196	17.2624	203	22.8088
						204	9.67109	197	9.41529	204	13.9542	197	17.0554	204	22.7804
						205	9.65645	198	9.51586	205	14.1319	198	16.8083	205	22.4689
						206	9.42109	199	9.53442	206	14.1017	199	16.9489	206	22.4231
						207	9.64864	200	9.21996	207	13.9112	200	16.8542	207	22.2824
						208	9.57344	201	8.95824	208	14.2628	201	16.9138	208	22.4054
						209	9.40645	202	9.13697	209	13.7364	202	16.82	209	22.4817
						210	9.53535	203	9.20728	210	13.9395	203	16.7849	210	22.2844
						211	9.50801	204	9.19066	211	13.9493	204	16.2067	211	22.0823
						212	9.63301	205	9.11157	212	14.129	205	16.5124	212	22.1301
						213	9.51777	206	9.4065	213	13.962	206	16.6442	213	22.2511
						214	9.24336	207	9.30884	214	14.0421	207	16.3698	214	21.8528
						215	9.41035	208	9.61255	215	14.1212	208	16.5866	215	22.1877
						216	8.9416	209	9.39184	216	13.6212	209	16.5446	216	21.9465
						217	9.03536	210	9.54321	217	13.8663	210	16.6364	217	21.674
						218	8.92402	211	9.74535	218	13.5206	211	16.6394	218	21.6047
						219	9.09395	212	9.43871	219	13.2452	212	16.4216	219	21.591
						220	9.32735	213	9.29028	220	13.0518	213	16.0183	220	21.3899
						221	9.21309	214	9.47778	221	13.5968	214	16.1823	221	20.9592
						222	9.35665	215	9.42699	222	13.4542	215	16.1774	222	21.4064
						223	9.22677	216	9.33714	223	13.4015	216	16.114	223	20.9123
						224	9.39571	217	9.34301	224	13.7813	217	16.0173	224	21.1115
						225	9.3752	218	9.39769	225	13.6886	218	16.1804	225	21.302
						226	9.60958	219	9.18481	226	13.7149	219	15.9987	226	20.9113
						227	9.39083	220	9.02465	227	13.4454	220	15.4753	227	20.8664
						228	9.66231	221	9.1145	228	13.6075	221	15.9968	228	20.925
						229	9.33515	222	8.79809	229	13.1309	222	15.4372	229	20.8889
						230	8.98653	223	9.15063	230	13.3839	223	15.7116	230	20.5295
						231	9.11934	224	9.41039	231	13.1925	224	15.9421	231	20.551
						232	9.35859	225	9.49634	232	13.5714	225	15.5495	232	20.3879
						233	9.07832	226	9.11939	233	13.3028	226	15.4196	233	20.6535
						234	9.35371	227	9.17309	234	13.0802	227	15.6257	234	20.2629
						235	9.23456	228	9.42407	235	13.0294	228	15.5437	235	20.1896
						236	9.25997	229	9.18384	236	13.0675	229	15.363	236	20.1311
						237	9.38594	230	9.2063	237	13.2979	230	15.3415	237	20.5295
						238	9.2004	231	8.94263	238	12.9454	231	15.0583	238	20.3439
						239	9.55391	232	9.25609	239	12.8419	232	15.5886	239	20.4826
						240	9.57832	233	8.78833	240	12.8536	233	15.1218	240	20.3127
						241	9.60957	234	8.802	241	12.5557	234	14.9548	241	20.0881
						242	9.82442	235	8.56468	242	12.4933	235	15.0915	242	20.1965
						243	9.58711	236	8.83324	243	12.6085	236	15.0837	243	19.8664
						244	9.50801	237	8.74633	244	12.6944	237	14.9899	244	19.6965
						245	9.69649	238	8.63695	245	12.712	238	14.9694	245	19.8889
						246	9.46211	239	8.61059	246	12.9112	239	15.0739	246	19.7561
						247	9.50118	240	8.50611	247	13.088	240	14.904	247	20.0646
						248	9.15059	241	8.59984	248	12.586	241	15.3425	248	20.1027
						249	9.45723	242	8.635	249	12.9698	242	15.1589	249	19.4855
						250	9.33712	243	8.55101	250	13.0235	243	15.1823	250	19.8762
						251	9.45919	244	8.64087	251	12.8057	244	14.9899	251	19.7238
						252	9.18965	245	8.97778	252	12.4307	245	15.3356	252	19.5988
						253	9.42891	246	9.26196	253	12.7266	246	15.361	253	19.4172
						254	9.47676	247	8.99927	254	12.7901	247	15.2556	254	19.6125
						255	9.30293	248	8.63207	255	12.9522	248	14.9216	255	19.4191
						256	9.34395	249	8.85181	256	12.8116	249	15.0993	256	19.4963
						257	9.31855	250	8.67601	257	12.6993	250	14.8015	257	19.3127
						258	9.38203	251	8.71313	258	13.047	251	14.8981	258	19.2883
						259	9.03731	252	8.69946	259	12.6241	252	14.9343	259	19.4064
						260	9.0168	253	8.9231	260	12.5548	253	14.7995	260	19.2502
						261	9.42207	254	8.76489	261	12.4483	254	14.8249	261	18.9484
						262	9.18087	255	8.6643	262	12.419	255	14.7058	262	19.0178
						263	9.2541	256	8.57348	263	12.6065	256	14.5915	263	19.1838
						264	8.92988	257	8.71508	264	12.4884	257	14.6774	264	19.4309
						265	9.02656	258	8.71021	265	12.7501	258	14.5856	265	19.1525
						266	8.95625	259	8.47192	266	12.0724	259	14.3151	266	19.2004
						267	9.00997	260	8.28345	267	12.4835	260	14.5144	267	18.841
						268	9.16817	261	8.46996	268	12.171	261	14.3444	268	19.0373
						269	9.10078	262	8.27271	269	12.4454	262	14.406	269	18.7141
						270	9.21602	263	8.51978	270	12.7169	263	14.4538	270	18.9621
						271	8.97285	264	8.48365	271	12.5177	264	14.5007	271	19.135
						272	9.21602	265	8.60767	272	12.4288	265	14.6433	272	18.9807
						273	8.85273	266	8.42602	273	12.254	266	14.1784	273	18.8879
						274	9.01875	267	8.56763	274	12.5655	267	14.5007	274	18.7053
						275	8.92501	268	8.4602	275	12.5997	268	14.1208	275	18.551
						276	8.92402	269	8.58714	276	12.6388	269	14.4187	276	18.4641
						277	9.12422	270	8.93188	277	12.0294	270	14.6101	277	18.5158
						278	8.91231	271	8.72192	278	12.6173	271	14.196	278	18.135
						279	9.38593	272	8.76781	279	12.5772	272	14.1853	279	18.5822
						280	9.23067	273	8.4436	280	12.2423	273	14.1716	280	18.4211
						281	9.05097	274	8.67016	281	12.5909	274	14.3034	281	18.2853
						282	9.00605	275	8.50903	282	12.1661	275	13.9147	282	18.5598
						283	8.80391	276	8.51488	283	12.4806	276	13.9987	283	18.05
						284	9.0168	277	8.0725	284	12.3741	277	13.5974	284	18.0529
						285	9.0959	278	8.6018	285	12.2042	278	13.904	285	18.2736
						286	9.21601	279	8.55591	286	11.9473	279	14.1306	286	17.9143
						287	9.17598	280	8.43969	287	12.0235	280	14.0622	287	18.1643
						288	8.83516	281	8.62035	288	12.3126	281	14.3161	288	17.7336
						289	8.99922	282	8.18677	289	12.337	282	14.0437	289	18.008
						290	9.05781	283	8.2473	290	12.7667	283	14.0026	290	17.8547
						291	8.67891	284	8.42407	291	12.2276	284	14.0398	291	18.299
						292	8.58125	285	8.38695	292	12.4122	285	13.8981	292	18.1359
						293	8.81855	286	8.65551	293	12.4141	286	13.6394	293	18.0812
						294	9.23359	287	7.98754	294	12.4327	287	13.3913	294	17.9992
						295	9.1584	288	8.21019	295	12.0616	288	13.6276	295	17.7502
						296	8.86641	289	8.30981	296	11.9278	289	14.0427	296	17.6877
						297	9.02754	290	8.51684	297	11.8731	290	14.1003	297	17.7248
						298	8.69454	291	8.45142	298	12.3311	291	13.8396	298	17.7092
						299	8.99043	292	8.20726	299	12.2159	292	13.6237	299	18.1115
						300	9.07148	293	8.1184	300	12.2393	293	13.6726	300	17.9162
						301	8.76875	294	8.13012	301	12.1847	294	13.5007	301	17.8566
						302	8.85957	295	7.87232	302	11.9972	295	13.3591	302	17.8088
						303	8.65742	296	8.15063	303	12.0772	296	13.4099	303	17.7609
						304	8.93868	297	7.9895	304	12.2413	297	13.6442	304	17.7639
						305	8.83027	298	8.28442	305	11.879	298	13.737	305	17.8947
						306	8.62715	299	8.2727	306	12.0098	299	13.4118	306	17.509
						307	8.78242	300	8.18286	307	11.7032	300	13.3884	307	17.5607
						308	8.69063	301	8.14867	308	11.9386	301	13.3981	308	17.5773
						309	8.76094	302	8.31274	309	11.8888	302	13.4431	309	17.4973
						310	8.75508	303	8.71704	310	11.7745	303	13.7302	310	17.5441
						311	8.86836	304	8.47778	311	11.7999	304	13.7194	311	17.4592
						312	8.5959	305	8.15161	312	11.5675	305	13.2888	312	17.26
						313	8.74922	306	8.25414	313	11.8692	306	13.3249	313	17.2902
						314	8.52851	307	8.23755	314	11.4015	307	13.3649	314	17.4113
						315	8.70722	308	8.30004	315	11.5567	308	13.5075	315	17.5998
						316	8.59199	309	8.5725	316	11.4493	309	13.613	316	17.0568
						317	8.53145	310	8.40941	317	11.4122	310	13.3991	317	17.0949
						318	8.77754	311	8.24829	318	11.7784	311	13.0827	318	17.2795
						319	8.71407	312	8.32836	319	11.587	312	12.9753	319	17.2941
						320	8.66426	313	8.19066	320	11.5333	313	13.2888	320	17.2727
						321	8.54121	314	8.2522	321	11.3858	314	13.0085	321	17.5178
						322	8.72774	315	8.18285	322	11.4835	315	13.0144	322	17.5041
						323	8.59785	316	8.22583	323	11.3311	316	12.9987	323	17.4738
						324	8.14764	317	8.27758	324	11.3878	317	13.1706	324	17.1545
						325	8.73458	318	8.23558	325	11.4942	318	13.3474	325	17.1447
						326	8.68575	319	8.19164	326	11.4278	319	13.2614	326	17.4777
						327	8.47969	320	8.17993	327	11.379	320	13.1501	327	17.3566
						328	8.35664	321	8.35961	328	11.2462	321	13.2146	328	17.173
						329	8.6252	322	8.2561	329	11.2188	322	13.2204	329	17.0226
						330	8.90547	323	7.97875	330	11.5069	323	12.9577	330	17.3508
						331	8.77559	324	8.07738	331	11.0235	324	12.987	331	17.2238
						332	8.55585	325	8.53148	332	10.8448	325	13.2907	332	17.0969
						333	8.40059	326	8.48657	333	11.2657	326	13.0222	333	16.9875
						334	8.66329	327	8.29027	334	11.21	327	12.988	334	17.1301
						335	8.63887	328	8.08128	335	11.2852	328	12.9743	335	17.1926
						336	8.64473	329	8.19848	336	11.2608	329	12.9431	336	17.0441
						337	8.46601	330	7.98755	337	10.9503	330	13.0476	337	16.8478
						338	9.01387	331	8.15551	338	10.9552	331	12.8239	338	16.6916
						339	8.66426	332	8.06763	339	11.0216	332	12.9411	339	16.9064
						340	8.41622	333	8.13696	340	11.1768	333	12.9851	340	16.8957
						341	8.36934	334	8.15747	341	10.8565	334	13.2976	341	16.966
						342	8.37911	335	8.25707	342	10.9444	335	13.3571	342	16.7688
						343	8.19745	336	8.08226	343	10.8917	336	13.2644	343	16.8928
						344	8.28243	337	7.9895	344	10.6866	337	12.7946	344	16.9533
						345	8.14766	338	8.31763	345	10.6749	338	12.989	345	16.55
						346	8.79121	339	7.94165	346	10.8175	339	13.0563	346	16.55
						347	8.70332	340	7.9475	347	10.8848	340	13.1149	347	16.6145
						348	8.54415	341	7.73266	348	10.8878	341	12.9577	348	16.5236
						349	8.92989	342	7.92797	349	10.9063	342	12.8435	349	16.7287
						350	8.76289	343	7.8479	350	10.9337	343	13.0231	350	16.3869
						351	8.6711	344	7.71996	351	11.0098	344	12.4841	351	16.9318
						352	8.86153	345	7.86255	352	10.6749	345	12.6521	352	16.6506
						353	8.71993	346	7.64184	353	10.9561	346	12.7165	353	16.6721
						354	8.33223	347	7.91332	354	10.836	347	12.5534	354	16.8635
						355	8.54903	348	8.05005	355	10.5186	348	12.6716	355	16.5822
						356	8.60859	349	7.75805	356	11.0743	349	12.655	356	16.5383
						357	8.78926	350	8.2102	357	10.8614	350	12.8054	357	16.6477
						358	8.74336	351	7.82934	358	10.5323	351	12.7448	358	16.5647
						359	8.8957	352	7.79809	359	10.8468	352	12.5827	359	16.1135
						360	9.08613	353	8.13501	360	10.8565	353	12.8034	360	16.6008
						361	8.9377	354	7.96117	361	11.0626	354	12.7194	361	16.6271
						362	8.84394	355	7.94165	362	10.8487	355	12.6013	362	16.5285
						363	8.81464	356	7.96898	363	10.9923	356	12.5827	363	16.2326
						364	8.9914	357	7.78247	364	10.9327	357	12.6394	364	16.4973
						365	8.90351	358	7.593	365	11.047	358	12.2194	365	16.3967
						366	8.91817	359	7.84009	366	11.086	359	12.7507	366	16.4748
						367	8.80391	360	7.99243	367	10.88	360	12.5778	367	16.5109
						368	8.8996	361	7.91625	368	10.9405	361	12.6364	368	16.3049
						369	8.70625	362	7.85864	369	11.2198	362	12.6579	369	16.6125
						370	8.92208	363	8.03247	370	10.8829	363	12.7185	370	16.5002
						371	8.74629	364	8.04809	371	10.8556	364	12.8396	371	16.4289
						372	8.74141	365	7.87329	372	10.8585	365	12.5368	372	16.425
						373	8.84004	366	8.02563	373	10.5782	366	12.6706	373	16.4074
						374	8.41231	367	8.03929	374	10.8155	367	12.3415	374	16.133
						375	8.57735	368	8.05102	375	10.6427	368	12.8064	375	16.259
						376	8.32637	369	8.18383	376	10.8516	369	12.7312	376	16.3439
						377	8.13984	370	7.92993	377	10.7843	370	12.6599	377	16.2727
						378	8.08125	371	7.89184	378	10.5704	371	12.74	378	16.2541
						379	8.37129	372	7.69848	379	10.5968	372	12.6745	379	15.8791
						380	8.36641	373	7.66918	380	10.3975	373	12.7565	380	15.9621
						381	8.39473	374	7.78931	381	10.3311	374	12.4997	381	15.8439
						382	8.71406	375	7.67211	382	10.3897	375	12.5105	382	15.967
						383	8.57246	376	7.9436	383	10.7716	376	12.7312	383	16.1389
						384	8.68281	377	8.04613	384	10.7208	377	12.7829	384	15.925
						385	8.39571	378	7.75805	385	10.6446	378	12.573	385	15.9289
						386	8.32832	379	7.60571	386	10.7042	379	12.5564	386	15.9465
						387	8.34395	380	7.41527	387	10.5186	380	12.3044	387	16.2443
						388	8.63105	381	7.28345	388	11.0528	381	12.3405	388	15.8879
						389	8.61641	382	7.6809	389	10.4893	382	12.2702	389	15.9074
						390	8.71895	383	7.58032	390	10.4034	383	12.4939	390	15.6154
						391	8.64277	384	7.70141	391	10.5235	384	12.3796	391	15.3752
						392	8.45821	385	7.72192	392	10.5235	385	12.4616	392	15.718
						393	8.63594	386	8.06372	393	10.6026	386	12.3591	393	15.4963
						394	8.2629	387	7.88403	394	10.7784	387	12.4372	394	15.8684
						395	8.66426	388	8.31274	395	10.6221	388	12.5769	395	15.7609
						396	8.66328	389	7.70728	396	10.4884	389	12.3679	396	15.5432
						397	8.48262	390	7.92114	397	10.255	390	12.1022	397	15.5441
						398	8.69941	391	8.04027	398	10.1798	391	12.3542	398	15.2844
						399	8.64277	392	7.79223	399	10.3722	392	12.1569	399	15.0314
						400	8.75898	393	7.75121	400	10.0821	393	12.3835	400	15.0754
						401	8.87325	394	7.81957	401	10.4845	394	12.4362	401	15.3029
						402	9.11543	395	7.71508	402	10.3624	395	12.5173	402	15.2824
						403	8.49531	396	7.64672	403	10.5557	396	12.2165	403	15.4894
						404	8.50313	397	7.45824	404	10.5138	397	12.0222	404	15.6496
						405	8.55782	398	7.37817	405	10.3331	398	11.7087	405	15.5148
						406	8.42011	399	7.80785	406	10.5899	399	11.8288	406	15.5832
						407	8.61934	400	7.6975	407	10.4337	400	11.8122	407	15.7023
						408	8.28535	401	7.90454	408	10.3731	401	11.8171	408	15.3068
						409	8.60079	402	7.91821	409	9.88192	402	12.1286	409	15.0734
						410	8.61543	403	8.06371	410	10.2647	403	12.112	410	15.0832
						411	8.29121	404	8.11742	411	9.8702	404	12.3542	411	15.0725
						412	8.34297	405	8.34399	412	10.2042	405	12.2185	412	15.3068
						413	8.34492	406	8.47972	413	10.4552	406	12.238	413	15.1516
						414	8.46016	407	7.86255	414	10.6944	407	12.2253	414	15.2336
						415	8.50509	408	8.0315	415	10.2384	408	12.0573	415	15.3469
						416	8.75801	409	7.84497	416	10.3341	409	11.948	416	14.9963
						417	8.60371	410	7.82446	417	10.1876	410	12.1247	417	15.1535
						418	8.63301	411	7.60472	418	10.3575	411	12.0007	418	15.133
						419	8.43867	412	7.6057	419	10.4259	412	11.905	419	15.215
						420	8.52754	413	7.8645	420	10.6495	413	11.9226	420	14.8479
						421	8.35664	414	8.08813	421	10.5167	414	12.03	421	14.8439
						422	8.50411	415	7.87134	422	10.6661	415	11.6579	422	14.8986
						423	8.41915	416	8.07933	423	10.419	416	12.1257	423	14.8918
						424	8.29023	417	7.97582	424	10.2667	417	12.0554	424	14.8703
						425	8.48848	418	8.17699	425	10.0802	418	11.8122	425	14.7082
						426	8.32247	419	8.1975	426	10.1202	419	11.8991	426	14.7414
						427	8.33808	420	8.24438	427	10.214	420	11.903	427	14.7551
						428	8.69551	421	8.24438	428	10.1319	421	11.989	428	14.8889
						429	9.05	422	8.00512	429	10.2071	422	12.0778	429	14.7365
						430	8.74922	423	7.64476	430	10.214	423	12.0671	430	15.0744
						431	8.96797	424	7.94165	431	10.2452	424	11.7253	431	14.8908
						432	8.76484	425	7.66429	432	10.3917	425	11.8083	432	14.8312
						433	8.83809	426	7.80884	433	10.1417	426	11.8532	433	15.0988
						434	8.80196	427	7.77563	434	10.2579	427	11.989	434	14.6057
						435	8.64864	428	7.82738	435	10.5626	428	11.7751	435	14.8791
						436	8.56856	429	7.97583	436	10.172	429	11.8171	436	15.0715
						437	8.44356	430	7.79613	437	10.3477	430	11.8044	437	15.1936
						438	8.39571	431	7.98754	438	10.1388	431	11.7175	438	15.0256
						439	8.61641	432	8.0725	439	10.1524	432	12.4157	439	14.7883
						440	8.5168	433	7.79808	440	10.2491	433	11.8122	440	14.7922
								434	7.75316	441	10.3438	434	11.8562	441	14.7687
								435	7.91625	442	10.3175	435	12.0817	442	14.8928
								436	7.90063	443	10.1212	436	11.9333	443	14.7365
								437	8.0432	444	9.87508	437	12.0583	444	14.6984
								438	7.87621			438	12.1335	445	14.8088
								439	7.83422			439	11.823
								440	7.91235			440	11.7917
								441	8.04809			441	11.9558
								442	7.96508			442	11.5661
								443	7.82446			443	11.5749
								444	7.62621			444	11.6911

## Sheet: Figure.4
	Fig 4b								Fig 4c
		DMSO	25HC		DMSO	25HC				DMSO	25HC		DMSO	25HC
		87	49		0	28				0	1		0	4
		96	50		3	2				5	0		0	8
		28	65		11	65				5	0		0	0
		68	32		23	31				16	0		0	6
		44	54		0	14				0	2		0	0
		32	54		0	18				0	0		0	0
		18	131		0	4				2	116		0	0
		32	40		1	0				0	9		0	2
		83	109		33	23				0	5		0	2
		49	47		0	27				0	6		1	2
		48	59		20	0				1	4		3	2
		61	50		28	2				0	0		0	3
		72	73		4	36				0	5		0	3
		61	18		4	18				6	3		1	1
		57	33		0	33				3	9		0	0
		40	43		3	43				20	2		0	3
		70	42		12	8				46	0		0	1
		50	38		12	5				22	6		5	0
		151	37		0	35				40	6		5	0
		65	36		24	25				5	28		16	0
		54	30		0	23				21	35		0	2
		62	53		0	26				2	4		0	0
		86	39		7	27				0	31		2	116
		84	70		3	8				0	0		0	9
		23	49		6	49				4	0		0	5
		22	51		0	45				2	1		0	6
		92	83		14	11				4	1		1	4
		52	112		0	108				7	1		0	0
		54	35		4	11				0	4		0	5
		37	33		8	22				0	5		6	3
		63	81		3	64				0	3		3	9
		104	67		0	51				0	10		20	2
		56	54		5	15				0	2		46	0
		38	64		9	31				0	0		22	6
		94	63		0	16				0	0		40	6
		114	47		0	16				0	0		5	28
		109	53		9	9				0	12		21	35
		115	46		6	20				0	0		2	4
										0	3		0	31
										0	0		0	0
										0	7		4	0
										3	0		2	1
										0	0		4	1
										0	0		7	1
										0	2		0	4
										22	122		0	5
										13	51		0	3
										19	54		0	10
										9	73		0	2
										25	47		0	0
										44	57		0	0
										19	68		0	0
										43	20		0	12
										62	17		0	0
										27	33		0	3
										60	66		0	0
										34	40		0	7
										11	88		3	0
										3	66		0	0
										33	67		0	0
										56	30		0	2
										83	4		0	3
										16	26		5	0
										14	29		1	0
										14	21		0	0
										17	26		0	8
										35	5		0	0
										81	8		0	0
										12	10		0	3
										32	19		1	5
										10	4		0	2
										22	41		0	3
										8	14		0	0
										4	46		0	0
										66	19		0	4
										40	79
										58	80
										4	100
										24	35
										7	13
										71	94
										178	20
										100	48
										3	49
										68	38
										41	46
										110	63
										99	3
										26	59
										23	19
										0	23
										59	20
										70	10
										75	14
										1	48
										10	33
										33	9
										12	12
										12	26
										35	21
										120	15
										9	31
										0	18
										30	46
										31	38
										10	92
										47	47
										54	38
										8	28
										57	59
										19	27
										44	43
										35	49
										6	16
										59	66
										102	25
										22	8
										70	24
										14	44
										5	29

## Sheet: Figure.5
Fig 5a
	IgG (Vehicle)	51 Ab(Vehicle)	IgG (25HC)	51 Ab(25HC)
	0	0	794.308	338.923
	0	0	900.462	406.615
	0	0	1020.46	380.462
	0	0	915.846	345.077
Fig 5e
	WT (Vehicle)	Integrin 3+/- (Vehicle)	WT (25HC)	Integrin 3+/- (25HC)
	0	0	233.465	89.2308
	0	0	300.389	123.077
	0	0	311.927	83.0769
	0	0	206.542	103.846
Fig 5f
	IgG (Vehicle)	avb3 Ab (Vehicle)	IgG (25HC)	avb3 Ab (25HC)
	0	0	196.429	165
	0	0	252.143	155.893
	0	0	303.214	218.036
	0	0	289.643	147.143
Fig 5g	IgG (Vehicle)	avb3 Ab (Vehicle)	IgG (25HC)	avb3 Ab (25HC)
	0	0	34.1869	3.89619
	0	0	32.3846	4.01246
	0	0	21.1636	3.37293
	0	0	21.745	0

## Sheet: Figure.6
Fig 6a	DMSO	25HC		Fig 6c				Fig 6d
	0	1412.53			Vehicle	MDP			Vehicle	MDP
	0	931.194			0	66			0	295.8
	0	967.464			0	86			0	177.8
	0	1273.45			0	62			0	233.8
	0	1209.02			0	92			0	219.8
Fig 6e	WT (Vehicle)	C25H KO (Vehicle)	WT (MDP)	C25H KO (MDP)
	0	0	228.823	152.353
	0	0	478.824	72.9412
	0	0	211.177	175.882
	0	0	467.059	46.4706
Fig 6f
	WT	C25H KO			Fig 6h	WT (Vehicle)	FAK KO (Vehicle)	WT (MDP)	FAK KO (MDP)
	98	96.09				0	0	25.3509	1.22807
	100.7	84.25				0	0	21.7544	0
	121.31	78.11				0	0	17.8947	0
	111.88	66.49				0	0	13.9474	0
Fig 6k	WT (Vehicle)	Integrin 3+/- (Vehicle)	WT (MDP)	Integrin 3+/- (MDP)		Fig 6i
	0	0	152.696	34.6154			IgG (Vehicle)	51 Ab(Vehicle)	IgG (MDP)	51 Ab(MDP)
	0	0	232.696	75.3846			0	0	1496.38	648.308
	0	0	167.311	40.7692			0	0	1439.46	586.769
	0	0	154.235	43.8462			0	0	2002.54	622.154
							0	0	1771.77	622.202
Fig 6l
	IgG (Vehicle)	avb3 Ab (Vehicle)	IgG (MDP)	avb3 Ab (MDP)
	0	0	37.1429	6.42857
	0	0	33.0357	5.71429
	0	0	39.1071	4.64286
	0	0	39.2857	4.28571

## Sheet: Figure.7
Fig 7a
	Mock	RSV
	0	36
	0	30
	0	38
	0	30
Fig 7b	WT (Mock)	C25H KO (Mock)	WT (RSV)	C25H KO (RSV)
	0	0	1180.6	575.08
	0	0	1153.5	549.77
	0	0	1181.78	550.03
	0	0	1149.36	548.9
Fig 7e
	WT (Mock)	FAK KO (Mock)	WT (RSV)	FAK KO (RSV)
	0	0	171.404	13.421
	0	0	164.561	15.5263
	0	0	189.21	15.5263
	0	0	188.684	16.4912
Fig 7f
	WT (Mock)	FAK KO (Mock)	WT (IAV)	FAK KO (IAV)
	0	0	27.807	0
	0	0	26.0526	0
	0	0	30.7018	0
	0	0	27.5439	0
Fig 7g
	IgG (Mock)	51 Ab(Mock)	IgG (RSV)	51 Ab(RSV)
	0	0	713.654	250.577
	0	0	511.346	163.654
	0	0	613.654	104.423
	0	0	526.731	31.3462
Fig 7h	IgG (Mock)	51 Ab(Mock)	IgG (IAV)	51 Ab(IAV)
	0	0	118.158	15.9649
	0	0	117.017	16.1404
	0	0	159.298	10.7895
	0	0	153.684	8.33333
Fig 7i	WT (Mock)	Integrin 3+/- (Mock)	WT (IAV)	Integrin 3+/- (IAV)
	0	0	248.659	44.8077
	0	0	264.043	104.038
	0	0	168.659	60.9615
	0	0	191.735	69.423
Fig 7j	IgG (Mock)	avb3 Ab (Mock)	IgG (IAV)	avb3 Ab (IAV)
	0	0	85.5184	8.59977
	0	0	74.123	7.08814
	0	0	101.332	4.41372
	0	0	91.623	4.18116
Fig 7k	Untreated	IgG+25HC	b1 integrin Ab+25HC
	10.333	449.08	206.16
	9.916	510.33	292.41
	7.8333	432	179.172
	8.25	362.203	172.833
Fig 7l	Untreated	Vehicle+25HC	PND-1186+25HC
	9.5	450.542	72.833
	9.9166	343.042	89.7
	7.4166	357.416	102
	6.166	386.37	142.625

## Sheet: Supplementary Figure.1
	Fig S1a	UT (Vehicle)	FAK inhibitor(Vehicle)	UT(25HC)	FAK inhibitor (25HC)
		0	0	45.9783	8.75611
		0	0	41.5339	9.86722
		0	0	40.2839	11.9506
		0	0	38.3394	8.895
	Fig S1b
		UT (Vehicle)	BAY-11 (Vehicle)	UT (25HC)	BAY-11 (25HC)
		0	0	72.5439	12.6316
		0	0	63.6842	13.5965
		0	0	67.807	25.614
		0	0	62.5439	24.4737

## Sheet: Supplementary Figure.2
	Fig S2a
		DMSO (biotin)	biotin-25HC
		0	295.8
	Fig S2b
		DMSO (biotin)	biotin-25HC
		86.1538	762.308
		28.4615	586.923
		86.9231	755.385
		26.9231	590
	Fig S2d
		UT	3H-25HC
		0	1253.85
		0	1184.62
		0	1192.31
		0	1230.77

## Sheet: Supplementary Figure.4
Fig S4a					Fig S4b and S4c
	Experiment	Condition	SpearmanCorrelation				objectId	speed	processivity	experiment	condition
	Ex1	25HC	0.604378				1	1.05978	0.572082	Ex1	25HC
	Ex1	25HC	0.210981				2	1.1284	0.618036	Ex1	25HC
	Ex1	25HC	0.228115				3	0.696062	0.264142	Ex1	25HC
	Ex1	25HC	0.202206				4	0.741801	0.282244	Ex1	25HC
	Ex1	25HC	0.329397				5	0.764618	0.436524	Ex1	25HC
	Ex1	25HC	0.385894				6	0.909476	0.507166	Ex1	25HC
	Ex1	25HC	0.393782				1	0.740366	0.573261	Ex1	25HC
	Ex1	25HC	0.200997				2	0.637701	0.257723	Ex1	25HC
	Ex1	25HC	0.243904				3	1.03343	0.849593	Ex1	25HC
	Ex1	25HC	0.266414				4	0.977314	0.488689	Ex1	25HC
	Ex1	25HC	0.251862				5	0.689023	0.254868	Ex1	25HC
	Ex1	DMSO	0.319539				6	0.564355	0.23567	Ex1	25HC
	Ex1	DMSO	0.207436				7	0.913013	0.0645118	Ex1	25HC
	Ex1	DMSO	0.169046				8	0.94826	0.642937	Ex1	25HC
	Ex1	DMSO	0.172772				9	0.576144	0.276848	Ex1	25HC
	Ex1	DMSO	0.307212				10	0.543779	0.0780935	Ex1	25HC
	Ex1	DMSO	0.248521				11	0.697758	0.343605	Ex1	25HC
	Ex1	DMSO	0.296448				12	0.87465	0.223492	Ex1	25HC
	Ex1	DMSO	0.375545				13	0.682718	0.394127	Ex1	25HC
	Ex1	DMSO	0.139657				14	0.588124	0.35067	Ex1	25HC
	Ex1	DMSO	0.315065				1	0.379265	0.119723	Ex1	25HC
	Ex1	DMSO	0.381354				2	0.352777	0.28187	Ex1	25HC
	Ex2	25HC	0.232363				3	0.394654	0.21252	Ex1	25HC
	Ex2	25HC	0.175178				4	0.774957	0.155316	Ex1	25HC
	Ex2	25HC	0.075088				5	0.74199	0.596004	Ex1	25HC
	Ex2	25HC	0.0312416				6	0.657064	0.593399	Ex1	25HC
	Ex2	25HC	0.224723				7	0.420234	0.286679	Ex1	25HC
	Ex2	25HC	0.145428				8	0.395471	0.357645	Ex1	25HC
	Ex2	25HC	0.0921795				9	0.382009	0.282483	Ex1	25HC
	Ex2	25HC	0.261674				10	0.717482	0.589245	Ex1	25HC
	Ex2	25HC	0.129927				11	0.790081	0.347204	Ex1	25HC
	Ex2	DMSO	0.170292				12	0.429508	0.551519	Ex1	25HC
	Ex2	DMSO	0.0676704				13	0.387809	0.332063	Ex1	25HC
	Ex2	DMSO	0.0401868				14	0.452355	0.123233	Ex1	25HC
	Ex2	DMSO	0.206592				15	0.694064	0.614415	Ex1	25HC
	Ex2	DMSO	0.00917229				16	0.402884	0.203078	Ex1	25HC
	Ex2	DMSO	0.088457				17	0.381577	0.33816	Ex1	25HC
	Ex3	25HC	0.0144849				18	0.407627	0.333721	Ex1	25HC
	Ex3	25HC	0.0318239				19	0.427215	0.0885802	Ex1	25HC
	Ex3	25HC	0.0988372				20	0.472392	0.435185	Ex1	25HC
	Ex3	25HC	0.18011				21	0.372103	0.302584	Ex1	25HC
	Ex3	25HC	0.142331				1	1.1229	0.772879	Ex1	25HC
	Ex3	25HC	0.236051				2	0.830413	0.308542	Ex1	25HC
	Ex3	25HC	0.0168139				3	0.866519	0.407522	Ex1	25HC
	Ex3	25HC	0.0531663				4	0.710834	0.338687	Ex1	25HC
	Ex3	25HC	0.280333				5	0.690632	0.271851	Ex1	25HC
	Ex3	DMSO	0.0482865				6	0.76088	0.431858	Ex1	25HC
	Ex3	DMSO	0.191039				7	0.738113	0.192745	Ex1	25HC
	Ex3	DMSO	0.285295				8	0.875989	0.431516	Ex1	25HC
	Ex3	DMSO	0.0989539				9	0.745799	0.367947	Ex1	25HC
	Ex3	DMSO	0.172816				10	0.925582	0.448401	Ex1	25HC
	Ex3	DMSO	0.108155				11	0.968155	0.181946	Ex1	25HC
	Ex3	DMSO	0.0204593				12	0.931279	0.135922	Ex1	25HC
	Ex3	DMSO	0.218123				13	0.968874	0.419572	Ex1	25HC
	Ex3	DMSO	0.313497				14	0.777946	0.449154	Ex1	25HC
	Ex3	DMSO	0.1637				15	0.830314	0.391964	Ex1	25HC
	Ex3	DMSO	0.173604				16	0.78985	0.300153	Ex1	25HC
							17	0.676175	0.288385	Ex1	25HC
							18	0.836266	0.412941	Ex1	25HC
							19	0.912045	0.247255	Ex1	25HC
							20	0.930653	0.367027	Ex1	25HC
							21	0.9047	0.418263	Ex1	25HC
							22	0.843554	0.160005	Ex1	25HC
							23	0.700054	0.30484	Ex1	25HC
							24	1.08553	0.441358	Ex1	25HC
							25	1.06583	0.366988	Ex1	25HC
							26	0.855325	0.147008	Ex1	25HC
							27	0.682799	0.286685	Ex1	25HC
							28	0.876928	0.156097	Ex1	25HC
							29	0.938568	0.368447	Ex1	25HC
							30	0.68098	0.313425	Ex1	25HC
							31	0.752696	0.339122	Ex1	25HC
							32	0.910952	0.380124	Ex1	25HC
							33	0.833611	0.320376	Ex1	25HC
							34	0.747757	0.381582	Ex1	25HC
							35	0.801994	0.558631	Ex1	25HC
							36	0.826584	0.208397	Ex1	25HC
							37	0.709467	0.200471	Ex1	25HC
							38	0.657694	0.202992	Ex1	25HC
							39	0.734626	0.410806	Ex1	25HC
							40	0.789655	0.512257	Ex1	25HC
							41	0.810558	0.455624	Ex1	25HC
							42	0.86089	0.470273	Ex1	25HC
							43	0.848711	0.353513	Ex1	25HC
							44	0.757843	0.611002	Ex1	25HC
							45	1.32063	0.318744	Ex1	25HC
							46	0.734502	0.166659	Ex1	25HC
							47	0.791121	0.0620309	Ex1	25HC
							48	0.751726	0.4847	Ex1	25HC
							1	0.411743	0.315137	Ex1	DMSO
							2	0.754397	0.324609	Ex1	DMSO
							3	0.878193	0.699844	Ex1	DMSO
							4	0.761058	0.455707	Ex1	DMSO
							5	0.703094	0.496435	Ex1	DMSO
							6	0.566249	0.237064	Ex1	DMSO
							7	0.343611	0.184797	Ex1	DMSO
							8	0.504175	0.121671	Ex1	DMSO
							9	0.556863	0.111214	Ex1	DMSO
							10	0.417837	0.553967	Ex1	DMSO
							1	0.565638	0.371394	Ex1	DMSO
							2	0.630561	0.0715961	Ex1	DMSO
							3	0.738942	0.226055	Ex1	DMSO
							4	0.550875	0.113527	Ex1	DMSO
							5	0.679978	0.27791	Ex1	DMSO
							6	0.598072	0.0520688	Ex1	DMSO
							7	0.548517	0.148098	Ex1	DMSO
							8	0.641494	0.494366	Ex1	DMSO
							9	0.546001	0.360505	Ex1	DMSO
							10	0.502453	0.217387	Ex1	DMSO
							11	0.700242	0.408037	Ex1	DMSO
							12	0.558305	0.299149	Ex1	DMSO
							13	0.48625	0.317961	Ex1	DMSO
							14	0.459219	0.201285	Ex1	DMSO
							15	0.834143	0.457582	Ex1	DMSO
							16	1.04948	0.40939	Ex1	DMSO
							17	0.663917	0.201487	Ex1	DMSO
							18	0.581326	0.112213	Ex1	DMSO
							19	0.598445	0.344037	Ex1	DMSO
							20	0.438285	0.255136	Ex1	DMSO
							21	0.570934	0.428392	Ex1	DMSO
							22	0.541374	0.198461	Ex1	DMSO
							23	0.459246	0.00648291	Ex1	DMSO
							24	0.685113	0.300471	Ex1	DMSO
							25	0.624903	0.145917	Ex1	DMSO
							26	0.537386	0.193541	Ex1	DMSO
							27	0.67899	0.155977	Ex1	DMSO
							28	0.518326	0.0498551	Ex1	DMSO
							29	0.517629	0.124736	Ex1	DMSO
							30	0.469432	0.0749134	Ex1	DMSO
							31	0.512627	0.0886744	Ex1	DMSO
							32	0.509659	0.123179	Ex1	DMSO
							1	0.590753	0.282425	Ex1	DMSO
							2	0.62106	0.172747	Ex1	DMSO
							3	0.533459	0.186413	Ex1	DMSO
							4	0.534413	0.237969	Ex1	DMSO
							5	0.627998	0.514396	Ex1	DMSO
							6	0.59055	0.398009	Ex1	DMSO
							7	0.531876	0.0377067	Ex1	DMSO
							8	0.508038	0.0997824	Ex1	DMSO
							9	0.494022	0.0213463	Ex1	DMSO
							10	0.66801	0.262477	Ex1	DMSO
							11	0.609569	0.463091	Ex1	DMSO
							12	0.596934	0.374556	Ex1	DMSO
							13	0.548998	0.184333	Ex1	DMSO
							14	0.544964	0.282514	Ex1	DMSO
							15	0.733781	0.159838	Ex1	DMSO
							16	0.474504	0.156414	Ex1	DMSO
							17	0.454787	0.359146	Ex1	DMSO
							18	0.594402	0.261012	Ex1	DMSO
							19	0.520427	0.337502	Ex1	DMSO
							20	0.589244	0.0872782	Ex1	DMSO
							21	0.811215	0.0751757	Ex1	DMSO
							22	0.530572	0.438482	Ex1	DMSO
							23	0.404423	0.0275477	Ex1	DMSO
							24	0.652937	0.165833	Ex1	DMSO
							25	0.573805	0.0645329	Ex1	DMSO
							26	0.545502	0.177616	Ex1	DMSO
							27	0.526865	0.322107	Ex1	DMSO
							28	0.552631	0.0528562	Ex1	DMSO
							29	0.55542	0.118509	Ex1	DMSO
							30	0.713268	0.509561	Ex1	DMSO
							31	0.591889	0.240808	Ex1	DMSO
							32	0.459391	0.0932493	Ex1	DMSO
							33	0.505655	0.163232	Ex1	DMSO
							34	0.48576	0.112095	Ex1	DMSO
							35	0.558134	0.132849	Ex1	DMSO
							36	0.675352	0.149484	Ex1	DMSO
							37	0.587852	0.189156	Ex1	DMSO
							38	0.469188	0.115677	Ex1	DMSO
							39	0.573067	0.196293	Ex1	DMSO
							40	0.410843	0.107602	Ex1	DMSO
							41	0.513761	0.129168	Ex1	DMSO
							42	0.627052	0.0925898	Ex1	DMSO
							43	0.645707	0.123858	Ex1	DMSO
							44	0.572869	0.1852	Ex1	DMSO
							45	0.490033	0.137297	Ex1	DMSO
							46	0.607327	0.744744	Ex1	DMSO
							47	0.481298	0.0781248	Ex1	DMSO
							48	0.457359	0.0716255	Ex1	DMSO
							49	0.588536	0.290547	Ex1	DMSO
							50	0.538839	0.127632	Ex1	DMSO
							51	0.5754	0.146145	Ex1	DMSO
							1	0.575308	0.280535	Ex1	DMSO
							2	0.51658	0.193527	Ex1	DMSO
							3	0.588641	0.132086	Ex1	DMSO
							4	0.620455	0.26515	Ex1	DMSO
							5	0.546867	0.0906281	Ex1	DMSO
							6	0.583761	0.227398	Ex1	DMSO
							7	0.603416	0.1469	Ex1	DMSO
							8	0.652829	0.105671	Ex1	DMSO
							9	0.567214	0.228702	Ex1	DMSO
							10	0.549305	0.0705097	Ex1	DMSO
							11	0.594761	0.352133	Ex1	DMSO
							12	0.588206	0.332315	Ex1	DMSO
							13	0.462378	0.197488	Ex1	DMSO
							14	0.523307	0.245052	Ex1	DMSO
							15	0.588198	0.113418	Ex1	DMSO
							16	0.79351	0.188656	Ex1	DMSO
							17	0.51152	0.289789	Ex1	DMSO
							18	0.575156	0.170003	Ex1	DMSO
							19	0.565623	0.139582	Ex1	DMSO
							20	0.51886	0.0922784	Ex1	DMSO
							21	0.601944	0.225577	Ex1	DMSO
							22	0.518267	0.179747	Ex1	DMSO
							23	0.510372	0.229323	Ex1	DMSO
							24	0.553318	0.199532	Ex1	DMSO
							25	0.522135	0.268839	Ex1	DMSO
							26	0.698829	0.269609	Ex1	DMSO
							27	0.693834	0.502254	Ex1	DMSO
							1	0.443198	0.21578	Ex2	25HC
							2	0.597574	0.185996	Ex2	25HC
							3	0.409884	0.388915	Ex2	25HC
							4	0.42874	0.222793	Ex2	25HC
							5	0.476878	0.111438	Ex2	25HC
							6	0.555677	0.30892	Ex2	25HC
							7	1.87738	0.766677	Ex2	25HC
							8	0.511874	0.472841	Ex2	25HC
							9	0.863873	0.688154	Ex2	25HC
							10	0.469729	0.116561	Ex2	25HC
							11	0.489698	0.282439	Ex2	25HC
							12	0.625655	0.489385	Ex2	25HC
							13	0.500396	0.123419	Ex2	25HC
							14	0.576967	0.0294374	Ex2	25HC
							15	0.716039	0.123321	Ex2	25HC
							16	0.547988	0.603933	Ex2	25HC
							17	0.479663	0.286556	Ex2	25HC
							18	0.446903	0.291961	Ex2	25HC
							19	0.468531	0.467131	Ex2	25HC
							20	0.657654	0.0844786	Ex2	25HC
							21	0.553786	0.648567	Ex2	25HC
							22	0.379384	0.334377	Ex2	25HC
							23	0.641303	0.219111	Ex2	25HC
							1	0.727075	0.129206	Ex2	25HC
							2	0.670706	0.200677	Ex2	25HC
							3	0.691174	0.119818	Ex2	25HC
							4	0.667761	0.133039	Ex2	25HC
							5	0.681254	0.0819009	Ex2	25HC
							6	0.54737	0.225674	Ex2	25HC
							7	0.697704	0.171911	Ex2	25HC
							8	0.730051	0.219565	Ex2	25HC
							9	0.797903	0.363524	Ex2	25HC
							10	0.721939	0.191544	Ex2	25HC
							11	2.03429	0.392283	Ex2	25HC
							12	0.737937	0.32963	Ex2	25HC
							13	0.816919	0.637497	Ex2	25HC
							14	0.72136	0.20744	Ex2	25HC
							15	0.75463	0.194715	Ex2	25HC
							16	0.65129	0.174682	Ex2	25HC
							17	0.636691	0.407934	Ex2	25HC
							18	0.757404	0.505339	Ex2	25HC
							19	0.820313	0.11033	Ex2	25HC
							20	0.743211	0.213926	Ex2	25HC
							21	0.812577	0.501958	Ex2	25HC
							22	0.635772	0.100384	Ex2	25HC
							23	0.76897	0.0628183	Ex2	25HC
							24	0.673704	0.188506	Ex2	25HC
							25	0.729067	0.21888	Ex2	25HC
							26	0.81285	0.139553	Ex2	25HC
							27	0.735205	0.184718	Ex2	25HC
							28	0.622877	0.0680326	Ex2	25HC
							29	0.808659	0.137687	Ex2	25HC
							30	0.644481	0.239495	Ex2	25HC
							31	0.730535	0.134934	Ex2	25HC
							32	0.614171	0.0918061	Ex2	25HC
							1	0.806294	0.152261	Ex2	25HC
							2	0.729434	0.19264	Ex2	25HC
							3	0.723916	0.0944076	Ex2	25HC
							4	0.738532	0.261848	Ex2	25HC
							5	0.712785	0.0885267	Ex2	25HC
							6	0.774539	0.259592	Ex2	25HC
							7	0.754372	0.214448	Ex2	25HC
							8	1.0162	0.211649	Ex2	25HC
							9	0.825315	0.594824	Ex2	25HC
							10	0.717523	0.163927	Ex2	25HC
							11	0.588699	0.142802	Ex2	25HC
							12	0.844187	0.242527	Ex2	25HC
							13	0.882376	0.209177	Ex2	25HC
							14	0.697339	0.0390024	Ex2	25HC
							15	0.818303	0.0601353	Ex2	25HC
							16	0.715395	0.0997169	Ex2	25HC
							17	0.736154	0.135836	Ex2	25HC
							18	0.838583	0.43922	Ex2	25HC
							19	0.617939	0.131099	Ex2	25HC
							20	0.668405	0.259762	Ex2	25HC
							21	0.671507	0.18482	Ex2	25HC
							22	0.71585	0.273631	Ex2	25HC
							23	0.714023	0.0975222	Ex2	25HC
							24	0.676249	0.349981	Ex2	25HC
							25	0.508488	0.0665696	Ex2	25HC
							26	0.653997	0.0948079	Ex2	25HC
							27	0.64449	0.133995	Ex2	25HC
							28	0.639993	0.0651264	Ex2	25HC
							29	0.519222	0.0633875	Ex2	25HC
							30	0.563189	0.175294	Ex2	25HC
							31	0.470247	0.161596	Ex2	25HC
							32	0.571152	0.316481	Ex2	25HC
							33	0.514698	0.0481834	Ex2	25HC
							34	0.790005	0.555455	Ex2	25HC
							35	0.706766	0.250687	Ex2	25HC
							36	1.14847	0.530341	Ex2	25HC
							37	1.05809	0.368851	Ex2	25HC
							38	0.597027	0.134233	Ex2	25HC
							39	0.597638	0.164028	Ex2	25HC
							40	0.546598	0.169183	Ex2	25HC
							41	0.571317	0.328599	Ex2	25HC
							42	0.551979	0.163926	Ex2	25HC
							43	1.18817	0.616019	Ex2	25HC
							44	0.734443	0.251241	Ex2	25HC
							45	0.647862	0.258747	Ex2	25HC
							46	0.659507	0.11533	Ex2	25HC
							47	1.2955	0.10559	Ex2	25HC
							48	0.754476	0.114722	Ex2	25HC
							49	1.13756	0.524231	Ex2	25HC
							50	0.700424	0.198935	Ex2	25HC
							51	0.630448	0.00446208	Ex2	25HC
							52	1.06483	0.755817	Ex2	25HC
							53	0.678839	0.345329	Ex2	25HC
							54	0.599334	0.253896	Ex2	25HC
							55	0.746108	0.65581	Ex2	25HC
							56	0.698911	0.192503	Ex2	25HC
							57	0.752416	0.212135	Ex2	25HC
							58	0.582532	0.212761	Ex2	25HC
							59	0.677051	0.348867	Ex2	25HC
							60	0.616737	0.194027	Ex2	25HC
							61	0.555195	0.176655	Ex2	25HC
							1	1.41734	0.726729	Ex2	25HC
							2	0.96178	0.508305	Ex2	25HC
							3	0.606589	0.238899	Ex2	25HC
							4	0.62826	0.356074	Ex2	25HC
							5	0.891956	0.497039	Ex2	25HC
							6	0.876367	0.641743	Ex2	25HC
							7	0.728715	0.45649	Ex2	25HC
							8	0.673149	0.136147	Ex2	25HC
							9	0.745296	0.494725	Ex2	25HC
							10	0.66187	0.398028	Ex2	25HC
							11	0.529775	0.163866	Ex2	25HC
							12	0.725479	0.186322	Ex2	25HC
							13	0.823164	0.354118	Ex2	25HC
							14	0.805663	0.384327	Ex2	25HC
							15	0.756032	0.150517	Ex2	25HC
							16	0.729261	0.101507	Ex2	25HC
							17	0.772501	0.0368935	Ex2	25HC
							18	0.712712	0.0706753	Ex2	25HC
							19	0.770662	0.112769	Ex2	25HC
							20	0.799406	0.152272	Ex2	25HC
							21	1.60303	0.167829	Ex2	25HC
							22	0.812248	0.288497	Ex2	25HC
							23	0.679898	0.279419	Ex2	25HC
							24	1.02302	0.557641	Ex2	25HC
							25	1.07673	0.559339	Ex2	25HC
							26	0.895329	0.465201	Ex2	25HC
							27	0.68762	0.0647058	Ex2	25HC
							28	0.732625	0.182113	Ex2	25HC
							29	0.767216	0.448913	Ex2	25HC
							30	0.875755	0.113233	Ex2	25HC
							31	1.00379	0.0860315	Ex2	25HC
							32	0.851909	0.0818329	Ex2	25HC
							33	0.921761	0.294614	Ex2	25HC
							34	0.803637	0.107378	Ex2	25HC
							1	0.657873	0.102481	Ex2	25HC
							2	1.05515	0.483407	Ex2	25HC
							3	0.821296	0.149286	Ex2	25HC
							4	0.82286	0.430159	Ex2	25HC
							5	0.78029	0.325107	Ex2	25HC
							6	0.81567	0.416713	Ex2	25HC
							7	0.772177	0.108883	Ex2	25HC
							8	0.564461	0.126141	Ex2	25HC
							9	0.761061	0.540534	Ex2	25HC
							10	0.553785	0.0281091	Ex2	25HC
							11	0.857294	0.469191	Ex2	25HC
							12	0.70772	0.215579	Ex2	25HC
							13	0.802503	0.668913	Ex2	25HC
							14	0.868893	0.233587	Ex2	25HC
							15	0.89652	0.14071	Ex2	25HC
							16	0.703633	0.294422	Ex2	25HC
							17	0.738124	0.209511	Ex2	25HC
							18	0.796187	0.0147349	Ex2	25HC
							19	1.03553	0.145733	Ex2	25HC
							20	0.858487	0.474252	Ex2	25HC
							21	0.783423	0.449418	Ex2	25HC
							22	0.631982	0.104434	Ex2	25HC
							23	0.78109	0.401284	Ex2	25HC
							24	0.652925	0.124716	Ex2	25HC
							25	0.673553	0.151177	Ex2	25HC
							26	0.666451	0.106154	Ex2	25HC
							27	0.647388	0.0353512	Ex2	25HC
							28	0.785631	0.215185	Ex2	25HC
							29	0.850599	0.746889	Ex2	25HC
							30	0.753657	0.310676	Ex2	25HC
							31	1.78	0.389888	Ex2	25HC
							32	2.25958	0.61602	Ex2	25HC
							33	0.770609	0.082556	Ex2	25HC
							34	0.81407	0.341972	Ex2	25HC
							35	1.02806	0.647431	Ex2	25HC
							36	0.663518	0.381399	Ex2	25HC
							37	0.710728	0.207639	Ex2	25HC
							38	0.798721	0.0732847	Ex2	25HC
							39	0.698831	0.174721	Ex2	25HC
							40	0.910351	0.346202	Ex2	25HC
							41	0.730898	0.0743788	Ex2	25HC
							42	0.902019	0.209633	Ex2	25HC
							43	0.995905	0.551392	Ex2	25HC
							1	0.94163	0.558056	Ex2	DMSO
							2	0.784534	0.279054	Ex2	DMSO
							3	0.817938	0.36867	Ex2	DMSO
							4	0.863963	0.157732	Ex2	DMSO
							5	0.716375	0.56739	Ex2	DMSO
							6	0.78023	0.425203	Ex2	DMSO
							7	0.715604	0.217851	Ex2	DMSO
							8	0.74329	0.289434	Ex2	DMSO
							9	0.565029	0.260404	Ex2	DMSO
							10	0.615588	0.197994	Ex2	DMSO
							11	0.727562	0.497688	Ex2	DMSO
							12	0.631443	0.339753	Ex2	DMSO
							13	0.8942	0.643429	Ex2	DMSO
							14	0.834393	0.228525	Ex2	DMSO
							15	0.676367	0.405798	Ex2	DMSO
							16	0.740059	0.341679	Ex2	DMSO
							17	0.845565	0.425892	Ex2	DMSO
							18	0.605692	0.299376	Ex2	DMSO
							19	1.14623	0.187026	Ex2	DMSO
							20	0.848125	0.491562	Ex2	DMSO
							21	0.492619	0.28386	Ex2	DMSO
							22	0.551461	0.409814	Ex2	DMSO
							23	0.389904	0.125878	Ex2	DMSO
							24	0.782572	0.173215	Ex2	DMSO
							25	0.526559	0.495338	Ex2	DMSO
							26	0.511474	0.172139	Ex2	DMSO
							27	0.700193	0.567383	Ex2	DMSO
							28	0.614059	0.181553	Ex2	DMSO
							29	0.554999	0.264239	Ex2	DMSO
							30	0.610587	0.204385	Ex2	DMSO
							31	0.507113	0.118302	Ex2	DMSO
							32	0.65819	0.367219	Ex2	DMSO
							33	0.496288	0.329871	Ex2	DMSO
							34	1.26722	0.648638	Ex2	DMSO
							35	0.704489	0.320277	Ex2	DMSO
							36	0.613633	0.188633	Ex2	DMSO
							37	1.00146	0.605407	Ex2	DMSO
							38	0.767612	0.324475	Ex2	DMSO
							1	0.835783	0.447412	Ex2	DMSO
							2	0.806224	0.295549	Ex2	DMSO
							3	1.04176	0.73108	Ex2	DMSO
							4	0.907125	0.0950656	Ex2	DMSO
							5	0.807834	0.179293	Ex2	DMSO
							6	0.727554	0.149238	Ex2	DMSO
							7	0.952648	0.159807	Ex2	DMSO
							8	0.985869	0.317225	Ex2	DMSO
							9	0.849632	0.263404	Ex2	DMSO
							10	0.803922	0.333148	Ex2	DMSO
							11	1.70318	0.594093	Ex2	DMSO
							12	1.03798	0.323283	Ex2	DMSO
							13	0.863745	0.0922216	Ex2	DMSO
							14	0.880266	0.276322	Ex2	DMSO
							15	0.859573	0.126628	Ex2	DMSO
							16	0.846077	0.235652	Ex2	DMSO
							17	0.787943	0.218662	Ex2	DMSO
							18	1.28914	0.445011	Ex2	DMSO
							19	0.761934	0.194031	Ex2	DMSO
							20	0.850683	0.397733	Ex2	DMSO
							21	0.767691	0.25907	Ex2	DMSO
							22	0.854102	0.366747	Ex2	DMSO
							23	0.855949	0.210606	Ex2	DMSO
							24	0.987965	0.321619	Ex2	DMSO
							25	0.888838	0.344253	Ex2	DMSO
							26	0.860702	0.229301	Ex2	DMSO
							27	1.15162	0.156759	Ex2	DMSO
							28	1.00361	0.467505	Ex2	DMSO
							29	0.956515	0.118965	Ex2	DMSO
							30	0.927663	0.30187	Ex2	DMSO
							31	0.787918	0.175522	Ex2	DMSO
							32	0.713235	0.345403	Ex2	DMSO
							33	1.01228	0.200952	Ex2	DMSO
							34	0.996078	0.206964	Ex2	DMSO
							35	1.13167	0.379773	Ex2	DMSO
							1	0.910187	0.187277	Ex2	DMSO
							2	0.944249	0.244371	Ex2	DMSO
							3	0.966282	0.136083	Ex2	DMSO
							4	0.950288	0.306781	Ex2	DMSO
							5	0.831058	0.165881	Ex2	DMSO
							6	0.863188	0.155823	Ex2	DMSO
							7	1.16073	0.205391	Ex2	DMSO
							8	0.873227	0.197308	Ex2	DMSO
							9	0.871703	0.111723	Ex2	DMSO
							10	0.928035	0.129825	Ex2	DMSO
							11	1.03973	0.518117	Ex2	DMSO
							12	0.958727	0.302343	Ex2	DMSO
							13	1.4149	0.198052	Ex2	DMSO
							14	1.05324	0.158498	Ex2	DMSO
							15	0.945846	0.389625	Ex2	DMSO
							16	0.868158	0.126288	Ex2	DMSO
							17	0.865065	0.218495	Ex2	DMSO
							18	1.19022	0.537509	Ex2	DMSO
							19	1.12337	0.110787	Ex2	DMSO
							20	1.08069	0.0416062	Ex2	DMSO
							21	0.964928	0.07628	Ex2	DMSO
							22	0.934844	0.108059	Ex2	DMSO
							23	0.847197	0.2952	Ex2	DMSO
							24	1.73377	0.286021	Ex2	DMSO
							25	1.04214	0.293587	Ex2	DMSO
							26	1.21196	0.192663	Ex2	DMSO
							27	1.12265	0.164676	Ex2	DMSO
							28	1.11358	0.306672	Ex2	DMSO
							29	0.985349	0.0953612	Ex2	DMSO
							30	1.12201	0.0605567	Ex2	DMSO
							31	1.07274	0.0407945	Ex2	DMSO
							32	1.20852	0.2012	Ex2	DMSO
							33	1.00385	0.106922	Ex2	DMSO
							34	1.07616	0.0688893	Ex2	DMSO
							35	1.18204	0.0582222	Ex2	DMSO
							36	1.04045	0.0540138	Ex2	DMSO
							37	1.26055	0.204928	Ex2	DMSO
							38	0.962774	0.168084	Ex2	DMSO
							39	1.07909	0.0389401	Ex2	DMSO
							40	1.41782	0.365289	Ex2	DMSO
							41	1.00418	0.161289	Ex2	DMSO
							1	0.878252	0.24423	Ex2	DMSO
							2	0.90658	0.276006	Ex2	DMSO
							3	0.868954	0.28239	Ex2	DMSO
							4	0.891887	0.193738	Ex2	DMSO
							5	0.889138	0.299766	Ex2	DMSO
							6	1.00525	0.459645	Ex2	DMSO
							7	1.0062	0.309908	Ex2	DMSO
							8	1.07923	0.213854	Ex2	DMSO
							9	1.08749	0.191999	Ex2	DMSO
							10	1.00072	0.285091	Ex2	DMSO
							11	1.09986	0.36376	Ex2	DMSO
							12	1.1139	0.175619	Ex2	DMSO
							13	0.85312	0.368475	Ex2	DMSO
							14	0.847296	0.210384	Ex2	DMSO
							15	0.892757	0.42971	Ex2	DMSO
							16	0.818598	0.195811	Ex2	DMSO
							1	1.19103	0.607715	Ex2	DMSO
							2	0.872582	0.546307	Ex2	DMSO
							3	0.806084	0.292634	Ex2	DMSO
							4	0.887513	0.351415	Ex2	DMSO
							5	0.758529	0.25175	Ex2	DMSO
							6	0.937553	0.548758	Ex2	DMSO
							7	0.778249	0.345776	Ex2	DMSO
							8	0.903311	0.531984	Ex2	DMSO
							9	1.04997	0.587198	Ex2	DMSO
							10	0.878177	0.339467	Ex2	DMSO
							11	0.873299	0.522314	Ex2	DMSO
							12	0.914188	0.508525	Ex2	DMSO
							13	0.876363	0.283463	Ex2	DMSO
							14	0.80242	0.367398	Ex2	DMSO
							15	0.934488	0.41456	Ex2	DMSO
							16	0.840722	0.491768	Ex2	DMSO
							17	0.954766	0.370964	Ex2	DMSO
							18	0.875367	0.425055	Ex2	DMSO
							19	1.03807	0.654564	Ex2	DMSO
							20	0.940153	0.363756	Ex2	DMSO
							21	1.18851	0.715292	Ex2	DMSO
							22	0.852193	0.365025	Ex2	DMSO
							23	0.81695	0.413774	Ex2	DMSO
							24	0.75506	0.437937	Ex2	DMSO
							25	0.687705	0.182088	Ex2	DMSO
							1	0.612964	0.552387	Ex3	25HC
							2	0.691082	0.265806	Ex3	25HC
							3	0.741767	0.301349	Ex3	25HC
							4	0.805249	0.777734	Ex3	25HC
							5	0.68072	0.242085	Ex3	25HC
							6	0.458206	0.29231	Ex3	25HC
							7	0.624521	0.286282	Ex3	25HC
							8	0.473055	0.191377	Ex3	25HC
							9	0.582241	0.530145	Ex3	25HC
							10	0.61662	0.55102	Ex3	25HC
							11	0.497532	0.37179	Ex3	25HC
							12	0.559684	0.480029	Ex3	25HC
							13	0.595482	0.228087	Ex3	25HC
							14	0.772421	0.0934972	Ex3	25HC
							15	0.978356	0.463605	Ex3	25HC
							16	0.772519	0.303271	Ex3	25HC
							17	0.599142	0.0869958	Ex3	25HC
							18	0.585149	0.401636	Ex3	25HC
							19	1.19175	0.632173	Ex3	25HC
							20	0.817962	0.388673	Ex3	25HC
							21	0.53232	0.258559	Ex3	25HC
							22	0.592598	0.438329	Ex3	25HC
							23	1.14328	0.370737	Ex3	25HC
							24	0.47341	0.208404	Ex3	25HC
							1	1.11749	0.323214	Ex3	25HC
							2	0.817429	0.264798	Ex3	25HC
							3	0.860764	0.525409	Ex3	25HC
							4	0.820721	0.258882	Ex3	25HC
							5	0.837892	0.314335	Ex3	25HC
							6	0.760524	0.192457	Ex3	25HC
							7	0.980143	0.164014	Ex3	25HC
							8	0.765494	0.432263	Ex3	25HC
							9	0.787073	0.0793021	Ex3	25HC
							10	0.697545	0.214717	Ex3	25HC
							11	0.927984	0.234121	Ex3	25HC
							12	0.842501	0.463777	Ex3	25HC
							13	0.88693	0.312697	Ex3	25HC
							14	1.0009	0.366036	Ex3	25HC
							15	0.811105	0.191744	Ex3	25HC
							16	0.838245	0.138019	Ex3	25HC
							17	0.898532	0.413376	Ex3	25HC
							18	0.711017	0.340765	Ex3	25HC
							19	0.70253	0.170676	Ex3	25HC
							20	0.780042	0.421964	Ex3	25HC
							21	1.00349	0.335374	Ex3	25HC
							22	0.765079	0.482893	Ex3	25HC
							23	0.903429	0.454879	Ex3	25HC
							24	0.758875	0.413225	Ex3	25HC
							25	0.855104	0.409887	Ex3	25HC
							26	0.754512	0.205339	Ex3	25HC
							27	0.655183	0.263532	Ex3	25HC
							28	0.966785	0.493227	Ex3	25HC
							29	0.929449	0.645347	Ex3	25HC
							30	0.79968	0.384625	Ex3	25HC
							31	0.915088	0.619857	Ex3	25HC
							32	0.714923	0.18034	Ex3	25HC
							33	0.708056	0.188888	Ex3	25HC
							34	1.15965	0.04739	Ex3	25HC
							35	0.840913	0.237438	Ex3	25HC
							36	0.78999	0.174225	Ex3	25HC
							37	0.798806	0.279548	Ex3	25HC
							38	0.800327	0.0990462	Ex3	25HC
							39	1.0665	0.176724	Ex3	25HC
							40	1.00491	0.602658	Ex3	25HC
							41	0.871326	0.308233	Ex3	25HC
							42	0.841417	0.350559	Ex3	25HC
							43	0.851269	0.490136	Ex3	25HC
							1	0.757876	0.285162	Ex3	25HC
							2	0.725642	0.296861	Ex3	25HC
							3	0.9793	0.134992	Ex3	25HC
							4	1.43033	0.479368	Ex3	25HC
							5	0.644786	0.28509	Ex3	25HC
							6	0.764927	0.15403	Ex3	25HC
							7	0.710583	0.377995	Ex3	25HC
							8	1.06183	0.812936	Ex3	25HC
							9	0.853669	0.184924	Ex3	25HC
							10	0.811152	0.231815	Ex3	25HC
							11	1.01482	0.421	Ex3	25HC
							12	1.1721	0.697274	Ex3	25HC
							13	0.876421	0.504906	Ex3	25HC
							14	1.25677	0.55243	Ex3	25HC
							15	0.94401	0.729877	Ex3	25HC
							16	0.707651	0.354577	Ex3	25HC
							17	1.14823	0.324597	Ex3	25HC
							18	0.85304	0.305594	Ex3	25HC
							19	0.773572	0.290395	Ex3	25HC
							20	0.637961	0.338637	Ex3	25HC
							21	1.36539	0.280004	Ex3	25HC
							22	0.696105	0.127748	Ex3	25HC
							23	0.968011	0.152345	Ex3	25HC
							24	0.641964	0.300526	Ex3	25HC
							25	0.844942	0.275786	Ex3	25HC
							26	0.831835	0.316151	Ex3	25HC
							27	1.52968	0.635478	Ex3	25HC
							28	0.954964	0.183788	Ex3	25HC
							29	0.739452	0.263695	Ex3	25HC
							30	0.987972	0.276673	Ex3	25HC
							31	0.913334	0.662388	Ex3	25HC
							32	0.757207	0.471296	Ex3	25HC
							33	0.997347	0.624364	Ex3	25HC
							34	0.749935	0.421832	Ex3	25HC
							35	0.730668	0.429702	Ex3	25HC
							36	0.703282	0.289848	Ex3	25HC
							37	0.877698	0.559674	Ex3	25HC
							38	0.814774	0.2779	Ex3	25HC
							39	0.661743	0.315918	Ex3	25HC
							40	0.764339	0.254275	Ex3	25HC
							41	0.820022	0.219437	Ex3	25HC
							42	0.696062	0.357169	Ex3	25HC
							43	0.816113	0.213447	Ex3	25HC
							44	0.857786	0.510521	Ex3	25HC
							45	0.857463	0.346384	Ex3	25HC
							46	0.755387	0.335552	Ex3	25HC
							47	0.607737	0.178487	Ex3	25HC
							48	0.855475	0.371964	Ex3	25HC
							49	0.803744	0.430513	Ex3	25HC
							50	0.723366	0.377825	Ex3	25HC
							51	1.05492	0.748838	Ex3	25HC
							1	0.996395	0.470701	Ex3	25HC
							2	0.857884	0.203135	Ex3	25HC
							3	0.852377	0.290121	Ex3	25HC
							4	0.775264	0.496814	Ex3	25HC
							5	0.889375	0.438901	Ex3	25HC
							6	0.840008	0.479664	Ex3	25HC
							7	0.853236	0.39686	Ex3	25HC
							8	0.704842	0.287133	Ex3	25HC
							9	0.842259	0.485015	Ex3	25HC
							10	0.774512	0.140612	Ex3	25HC
							11	1.21688	0.526598	Ex3	25HC
							12	1.00136	0.271632	Ex3	25HC
							13	0.891208	0.339355	Ex3	25HC
							14	1.55789	0.627626	Ex3	25HC
							15	1.20388	0.332826	Ex3	25HC
							16	0.801411	0.290258	Ex3	25HC
							17	1.43004	0.477764	Ex3	25HC
							18	0.903824	0.379814	Ex3	25HC
							19	1.22291	0.541213	Ex3	25HC
							20	0.820101	0.237009	Ex3	25HC
							21	1.27999	0.446733	Ex3	25HC
							22	0.827702	0.310222	Ex3	25HC
							23	1.02987	0.178079	Ex3	25HC
							24	0.947028	0.21665	Ex3	25HC
							25	0.852743	0.415378	Ex3	25HC
							26	0.85338	0.17105	Ex3	25HC
							27	0.987565	0.325595	Ex3	25HC
							28	0.969391	0.351478	Ex3	25HC
							29	0.791348	0.155815	Ex3	25HC
							30	0.948723	0.280549	Ex3	25HC
							31	0.902618	0.311601	Ex3	25HC
							32	0.961042	0.508599	Ex3	25HC
							33	0.752399	0.633898	Ex3	25HC
							34	0.921509	0.178501	Ex3	25HC
							35	0.734823	0.296533	Ex3	25HC
							36	0.912465	0.376241	Ex3	25HC
							37	0.892397	0.282898	Ex3	25HC
							38	0.906527	0.24784	Ex3	25HC
							39	0.86195	0.230295	Ex3	25HC
							40	0.971756	0.447522	Ex3	25HC
							41	1.17144	0.476783	Ex3	25HC
							1	1.04621	0.769519	Ex3	25HC
							2	0.936928	0.202258	Ex3	25HC
							3	0.795074	0.382078	Ex3	25HC
							4	0.939355	0.719168	Ex3	25HC
							5	0.927277	0.359031	Ex3	25HC
							6	0.807024	0.275203	Ex3	25HC
							7	0.703639	0.28824	Ex3	25HC
							8	0.918375	0.152836	Ex3	25HC
							9	0.896183	0.267916	Ex3	25HC
							10	1.10793	0.415458	Ex3	25HC
							11	0.889658	0.134047	Ex3	25HC
							12	1.02937	0.359077	Ex3	25HC
							13	1.00244	0.16682	Ex3	25HC
							14	0.895778	0.292735	Ex3	25HC
							15	1.01969	0.29691	Ex3	25HC
							16	1.02226	0.0755415	Ex3	25HC
							17	0.792365	0.392884	Ex3	25HC
							18	1.22231	0.45563	Ex3	25HC
							19	1.1129	0.322245	Ex3	25HC
							20	1.14228	0.297199	Ex3	25HC
							21	0.798842	0.312891	Ex3	25HC
							22	0.860794	0.251542	Ex3	25HC
							23	0.903724	0.338477	Ex3	25HC
							24	1.00542	0.195504	Ex3	25HC
							25	0.987664	0.540214	Ex3	25HC
							26	0.969029	0.263678	Ex3	25HC
							27	0.770028	0.384798	Ex3	25HC
							28	0.839584	0.300655	Ex3	25HC
							29	0.920171	0.274315	Ex3	25HC
							30	0.811923	0.293206	Ex3	25HC
							31	1.53351	0.855406	Ex3	25HC
							32	0.8211	0.20329	Ex3	25HC
							33	0.9235	0.523618	Ex3	25HC
							34	0.910605	0.413147	Ex3	25HC
							35	1.08575	0.243669	Ex3	25HC
							36	0.85664	0.3602	Ex3	25HC
							37	1.28225	0.774912	Ex3	25HC
							38	0.951288	0.322691	Ex3	25HC
							39	0.775425	0.0996725	Ex3	25HC
							1	0.531787	0.373551	Ex3	DMSO
							2	0.317875	0.0929863	Ex3	DMSO
							3	0.318604	0.281469	Ex3	DMSO
							4	0.389417	0.261876	Ex3	DMSO
							5	0.327015	0.135432	Ex3	DMSO
							6	0.508342	0.0861797	Ex3	DMSO
							7	0.374205	0.143813	Ex3	DMSO
							8	1.40793	0.690029	Ex3	DMSO
							9	0.652336	0.267071	Ex3	DMSO
							10	0.460011	0.279187	Ex3	DMSO
							11	0.413523	0.147563	Ex3	DMSO
							12	1.22932	0.953873	Ex3	DMSO
							13	1.20545	0.858371	Ex3	DMSO
							14	0.501641	0.532306	Ex3	DMSO
							15	0.412009	0.598591	Ex3	DMSO
							16	0.375625	0.296984	Ex3	DMSO
							17	0.421994	0.327803	Ex3	DMSO
							18	0.448294	0.352779	Ex3	DMSO
							19	0.317579	0.0671478	Ex3	DMSO
							20	0.388439	0.216688	Ex3	DMSO
							21	0.440806	0.354505	Ex3	DMSO
							22	0.376384	0.260668	Ex3	DMSO
							23	0.483447	0.164811	Ex3	DMSO
							24	0.632128	0.208853	Ex3	DMSO
							25	0.532135	0.313075	Ex3	DMSO
							26	0.636266	0.163282	Ex3	DMSO
							27	0.468341	0.181828	Ex3	DMSO
							28	0.435828	0.448319	Ex3	DMSO
							29	0.378336	0.127879	Ex3	DMSO
							30	0.638701	0.337726	Ex3	DMSO
							31	0.691344	0.664828	Ex3	DMSO
							32	0.391357	0.162684	Ex3	DMSO
							33	0.519113	0.429164	Ex3	DMSO
							34	0.321228	0.245785	Ex3	DMSO
							35	0.378933	0.231173	Ex3	DMSO
							36	0.685382	0.889757	Ex3	DMSO
							37	0.335777	0.113409	Ex3	DMSO
							38	0.396005	0.106752	Ex3	DMSO
							39	0.442819	0.496059	Ex3	DMSO
							40	0.47583	0.183457	Ex3	DMSO
							1	0.775839	0.20457	Ex3	DMSO
							2	0.741927	0.764109	Ex3	DMSO
							3	0.634884	0.222666	Ex3	DMSO
							4	0.543758	0.122945	Ex3	DMSO
							5	0.608915	0.297583	Ex3	DMSO
							6	0.633243	0.142767	Ex3	DMSO
							7	1.21775	0.0943731	Ex3	DMSO
							8	1.35773	0.69698	Ex3	DMSO
							9	0.749425	0.530901	Ex3	DMSO
							10	0.738556	0.613324	Ex3	DMSO
							11	0.625523	0.376682	Ex3	DMSO
							12	0.514364	0.187706	Ex3	DMSO
							13	0.629973	0.454577	Ex3	DMSO
							14	0.847743	0.5485	Ex3	DMSO
							15	0.710609	0.360869	Ex3	DMSO
							16	0.716867	0.393556	Ex3	DMSO
							17	0.536692	0.163235	Ex3	DMSO
							18	0.657938	0.574087	Ex3	DMSO
							19	0.636918	0.28516	Ex3	DMSO
							20	0.476952	0.154387	Ex3	DMSO
							21	0.674204	0.387058	Ex3	DMSO
							22	0.446144	0.222916	Ex3	DMSO
							23	0.601037	0.324521	Ex3	DMSO
							24	0.513161	0.0931991	Ex3	DMSO
							25	1.05624	0.809136	Ex3	DMSO
							26	0.619601	0.311915	Ex3	DMSO
							27	0.90113	0.474782	Ex3	DMSO
							28	0.611711	0.380304	Ex3	DMSO
							29	0.951404	0.722991	Ex3	DMSO
							30	0.523538	0.304937	Ex3	DMSO
							31	0.563028	0.22165	Ex3	DMSO
							32	0.521187	0.125823	Ex3	DMSO
							33	0.634977	0.150595	Ex3	DMSO
							34	0.585959	0.275593	Ex3	DMSO
							35	0.702288	0.344087	Ex3	DMSO
							36	0.707492	0.18271	Ex3	DMSO
							37	0.658708	0.083402	Ex3	DMSO
							38	0.553808	0.0771856	Ex3	DMSO
							39	0.749537	0.641185	Ex3	DMSO
							40	0.845651	0.360736	Ex3	DMSO
							41	0.663021	0.203608	Ex3	DMSO
							42	0.490032	0.105688	Ex3	DMSO
							43	0.508366	0.292501	Ex3	DMSO
							1	0.668669	0.0289812	Ex3	DMSO
							2	0.732392	0.312129	Ex3	DMSO
							3	0.74654	0.243202	Ex3	DMSO
							4	0.601157	0.158659	Ex3	DMSO
							5	0.674408	0.154435	Ex3	DMSO
							6	0.781015	0.12026	Ex3	DMSO
							7	0.512951	0.138315	Ex3	DMSO
							8	0.758267	0.0551077	Ex3	DMSO
							9	0.642113	0.110431	Ex3	DMSO
							10	0.764336	0.211032	Ex3	DMSO
							11	0.664036	0.395102	Ex3	DMSO
							12	0.640632	0.41099	Ex3	DMSO
							13	1.2074	0.673716	Ex3	DMSO
							14	0.622582	0.132296	Ex3	DMSO
							15	0.714943	0.388671	Ex3	DMSO
							16	0.601575	0.186136	Ex3	DMSO
							17	0.666965	0.064926	Ex3	DMSO
							18	0.938911	0.242987	Ex3	DMSO
							19	0.700382	0.201073	Ex3	DMSO
							20	0.640337	0.14622	Ex3	DMSO
							21	0.951782	0.352113	Ex3	DMSO
							22	0.589739	0.246697	Ex3	DMSO
							23	0.802397	0.57034	Ex3	DMSO
							24	0.627704	0.170164	Ex3	DMSO
							25	0.490031	0.0681366	Ex3	DMSO
							26	0.551771	0.290738	Ex3	DMSO
							27	0.621599	0.313037	Ex3	DMSO
							28	0.591343	0.333347	Ex3	DMSO
							29	0.558619	0.182927	Ex3	DMSO
							30	0.543564	0.406489	Ex3	DMSO
							31	0.583292	0.400124	Ex3	DMSO
							32	0.455792	0.0577018	Ex3	DMSO
							33	0.644921	0.284693	Ex3	DMSO
							34	0.51303	0.267661	Ex3	DMSO
							35	0.57489	0.11999	Ex3	DMSO
							36	0.595876	0.0800439	Ex3	DMSO
							37	0.736671	0.112468	Ex3	DMSO
							38	0.85601	0.3728	Ex3	DMSO
							39	0.684949	0.080708	Ex3	DMSO
							40	0.806	0.571378	Ex3	DMSO
							41	0.651445	0.202905	Ex3	DMSO
							42	0.688909	0.219693	Ex3	DMSO
							43	0.481808	0.109097	Ex3	DMSO
							44	0.497435	0.104318	Ex3	DMSO
							45	0.843578	0.147866	Ex3	DMSO
							46	0.710878	0.225659	Ex3	DMSO
							47	0.918394	0.708381	Ex3	DMSO
							48	0.495398	0.0684681	Ex3	DMSO
							49	0.522955	0.182197	Ex3	DMSO
							50	0.58306	0.328638	Ex3	DMSO
							51	0.907519	0.242743	Ex3	DMSO
							52	0.722917	0.466651	Ex3	DMSO
							53	0.644536	0.0951038	Ex3	DMSO
							54	0.571675	0.3179	Ex3	DMSO
							1	0.433926	0.120016	Ex3	DMSO
							2	0.53048	0.202701	Ex3	DMSO
							3	1.24124	0.566096	Ex3	DMSO
							4	0.54691	0.21948	Ex3	DMSO
							5	0.463539	0.188138	Ex3	DMSO
							6	0.5295	0.228324	Ex3	DMSO
							7	0.508735	0.13826	Ex3	DMSO
							8	1.07712	0.257355	Ex3	DMSO
							9	0.537353	0.149291	Ex3	DMSO
							10	0.79553	0.163786	Ex3	DMSO
							11	0.453722	0.172179	Ex3	DMSO
							12	0.739761	0.381316	Ex3	DMSO
							13	0.491907	0.118411	Ex3	DMSO
							14	0.456067	0.319523	Ex3	DMSO
							15	0.481402	0.287656	Ex3	DMSO
							16	0.481749	0.043545	Ex3	DMSO
							17	0.430449	0.13365	Ex3	DMSO
							18	0.481697	0.0424766	Ex3	DMSO
							19	0.372357	0.142074	Ex3	DMSO
							20	0.587204	0.343239	Ex3	DMSO
							21	0.504029	0.102202	Ex3	DMSO
							22	0.571993	0.0985596	Ex3	DMSO
							23	0.622243	0.167789	Ex3	DMSO
							24	0.425189	0.341414	Ex3	DMSO
							25	0.525528	0.316116	Ex3	DMSO
							26	0.5562	0.0264445	Ex3	DMSO
							27	0.54106	0.30446	Ex3	DMSO
							28	0.869866	0.8488	Ex3	DMSO
							29	1.12424	0.833678	Ex3	DMSO
							30	0.633655	0.192076	Ex3	DMSO
							31	0.479032	0.125233	Ex3	DMSO
							32	0.486419	0.324746	Ex3	DMSO
							33	0.433356	0.389416	Ex3	DMSO
							34	0.531867	0.231003	Ex3	DMSO
							35	0.813367	0.142059	Ex3	DMSO
							1	0.540704	0.23663	Ex3	DMSO
							2	0.738205	0.528986	Ex3	DMSO
							3	0.755369	0.614894	Ex3	DMSO
							4	0.471059	0.219417	Ex3	DMSO
							5	0.569513	0.077449	Ex3	DMSO
							6	0.723401	0.341413	Ex3	DMSO
							7	0.573376	0.177163	Ex3	DMSO
							8	0.730085	0.215644	Ex3	DMSO
							9	0.567303	0.116423	Ex3	DMSO
							10	1.08518	0.74422	Ex3	DMSO
							11	0.883536	0.497086	Ex3	DMSO
							12	0.699371	0.472753	Ex3	DMSO
							13	0.920148	0.665964	Ex3	DMSO
							14	0.639362	0.340302	Ex3	DMSO
							15	0.608767	0.249067	Ex3	DMSO
							16	0.646898	0.157698	Ex3	DMSO
							17	0.767917	0.377631	Ex3	DMSO
							18	0.657841	0.182192	Ex3	DMSO
							19	0.580175	0.408726	Ex3	DMSO
							20	0.968314	0.154914	Ex3	DMSO
							21	0.719476	0.186666	Ex3	DMSO
							22	1.28038	0.216498	Ex3	DMSO
							23	0.712951	0.445049	Ex3	DMSO
							24	0.80754	0.0728191	Ex3	DMSO
							25	0.826956	0.159205	Ex3	DMSO
							26	1.06301	0.688603	Ex3	DMSO
							27	0.76412	0.275298	Ex3	DMSO
							28	0.725745	0.345468	Ex3	DMSO
							29	0.783334	0.236749	Ex3	DMSO
							30	0.803743	0.309914	Ex3	DMSO
							31	0.725266	0.285595	Ex3	DMSO
							32	0.623875	0.0905838	Ex3	DMSO

## Sheet: Supplementary Figure.6
Fig S6a
	DMSO+MDP	25HC+MDP
	138.923	291.231
	135.846	295.846
	163.538	328.154
	165.077	306.615
Fig S6b
	UT (Vehicle)	FAK inhibitor (Vehicle)	UT (MDP)	FAK inhibitor (MDP)
	0	0	399.62	0
	0	0	381.61	0
	0	0	364.23	0
	0	0	347.31	0
Fig S6c	UT (Vehicle)	FAK inhibitor (Vehicle)	UT (MDP)	FAK inhibitor (MDP)
	0	0	85.993	50.8175
	0	0	123.361	55.0281
	0	0	89.8526	60.0281
	0	0	81.5193	38.0983
Fig S6f	WT (Vehicle)	Integrin 3+/- (Vehicle)	WT (MDP)	Integrin 3+/- (MDP)
	0	0	45.5263	11.3158
	0	0	48.5088	10.2632
	0	0	31.4912	14.0351
	0	0	23.6842	9.47368

[truncated: 1 more sheets: Supplementary Figure.7]
